# Supplementary material for: Assessment of knowledge and preventive behavior regarding rubella virus among females in Riyadh, Saudi Arabia: A cross-sectional study
Source: PLoS One. 2025 May 7;20(5):e0306156. doi: 10.1371/journal.pone.0306156 (PMC12058167; doi:10.1371/journal.pone.0306156)
Supplement: S1 Data — It was designed to assess knowledge levels and preventive behaviors related to the rubella virus among females in Riyadh, Saudi Arabia. The questionnaire may be useful for other researchers conducting similar studies or exploring related public health topics. It is provided here to promote transparency, replicability, and potential adaptation in future research projects. (XLSX) [file pone.0306156.s001.xlsx]

## Sheet: Form responses 1
Timestamp	هل توافق على أن تكون مشاركًا في هذه الدراسة؟ Do you agree to answer these questions?	الجنسية Nationality	نوع الجنس	العمر Age	المرحلة العلمية Education qualification	Marital status الحالة اإلحتماعية	Occupation الحالة الوظيفية	Have you heard about Rubella before? هل سمعت عن الحصبة الالمانية من قبل؟	Please select the statement that best describes your knowledge of rubella: يرجى اختيار العبارة التي تصف بشكل أفضل معرفتك بالحصبة الألمانية	What are the common symptoms of rubella? (Select all that apply) ما هي الأعراض الشائعة للحصبة الألمانية؟	How is rubella transmitted? كيف تنتقل الحصبة الألمانية	How concerned are you about the spread of rubella in your community? ما مدى قلقك بشأن انتشار الحصبة الألمانية في مجتمعك؟	Do you believe rubella is a serious health threat? هل تعتقد أن الحصبة الألمانية تشكل تهديدًا صحيًا خطيرًا؟	How likely do you think you are to contract rubella? ما مدى احتمالية إصابتك بالحصبة الألمانية؟	Are you aware of the potential complications of rubella, especially for pregnant women and their unborn children? هل أنت على علم بالمضاعفات المحتملة للحصبة الألمانية، خاصة بالنسبة للنساء الحوامل وأطفالهن الذين لم يولدوا بعد؟	Have you discussed Rubella vaccination with your healthcare provider during pregnancy or before planning to conceive? هل ناقشت التطعيم ضد الحصبة الألمانية مع مقدم الرعاية الصحية الخاص بك أثناء الحمل أو قبل التخطيط للحمل؟	Have you received the rubella vaccine (MMR vaccine)? هل تلقيت لقاح الحصبة الألمانية	If you have not been vaccinated, what is the main reason? (Select one) إذا لم يتم تطعيمك، ما هو السبب الرئيسي	Do you practice good hygiene habits, such as frequent handwashing, to prevent the spread of infectious diseases? هل تمارس عادات النظافة الجيدة، مثل غسل اليدين بشكل متكرر، لمنع انتشار الأمراض المعدية؟	How likely are you to encourage others to get vaccinated against rubella? ما مدى احتمال قيامك بتشجيع الآخرين على التطعيم ضد الحصبة الألمانية؟	What additional information about Rubella would you find helpful? ما هي المعلومات الإضافية حول الحصبة الألمانية التي قد تجدها مفيدة؟	Any suggestions for improving Rubella awareness in Riyadh? هل هناك أي اقتراحات لتحسين الوعي بالحصبة الألمانية في الرياض؟
2024-03-25 19:01:54	نعم yes	سعودي Saudi	أنثى Female	under 18-25	Masters مرحلة الماجستير	Single عزباء	Engineer مهندسة	No لا	Very unfamiliar غير مألوف للغاية	Fever حرارة, Skin Rash الطفح الجلدي	I don't know لا اعلم	Neutral عادي	Unsure غير متاكد	Neutral عادي	Unsure غير متاكد	No لا	I am not sure لست متأكدا	Lack of awareness قلة الوعي	Always دائما	Very likely من المحتمل جدا
2024-03-25 19:17:27	نعم yes	سعودي Saudi	أنثى Female	31-40	Masters مرحلة الماجستير	Married متزوجة	ادارية	Yes نعم	Somewhat unfamiliar غير مألوف إلى حد ما	Fever حرارة, Skin Rash الطفح الجلدي, Joint pain الم في المفاصل	All of the above كل ما ذكر	Not very concerned لست قلقا للغاية	No لا	Neutral عادي	Yes نعم	No لا	I am not sure لست متأكدا	Concerns about vaccine safety المخاوف بشأن سلامة اللقاحات	Always دائما	Unlikely من غير المرجح
2024-03-25 19:44:04	نعم yes	سعودي Saudi	أنثى Female	31-40	Masters مرحلة الماجستير	Single عزباء	Lecturer	Yes نعم	Somewhat knowledgeable المعرفة إلى حد ما	Fever حرارة, Skin Rash الطفح الجلدي, Headache صداع	All of the above كل ما ذكر	Not concerned at all لست قلقا نهائيا	Unsure غير متاكد	Very unlikely من المستبعد جدا	No لا	No لا	Yes, but I am not up to date نعم، ولكنني لست مطلعاً على آخر المستجدات	Other (please specify) غير ذلك (يرجى التحديد)	Always دائما	Very likely من المحتمل جدا	-	الحملات في المدارس ومراكز التسوق قد يزيد من تحسين وعي الآخرين بالمرض
2024-03-25 19:46:37	نعم yes	سعودي Saudi	أنثى Female	under 18-25	Bachelors مرحلة البكالوريوس	Married متزوجة	Teacher معلمة	Yes نعم	Somewhat unfamiliar غير مألوف إلى حد ما	Fever حرارة, Skin Rash الطفح الجلدي	I don't know لا اعلم	Neutral عادي	Yes نعم	Unlikelyغير محتمل	No لا	No لا	Yes, but I am not up to date نعم، ولكنني لست مطلعاً على آخر المستجدات	Other (please specify) غير ذلك (يرجى التحديد)	Often غالبا	Very likely من المحتمل جدا
2024-03-25 20:58:55	نعم yes	سعودي Saudi	أنثى Female	26-30	PhD مرحلة الدكتوراه	Married متزوجة	حكومي	No لا	Very unfamiliar غير مألوف للغاية	Fever حرارة, Headache صداع	I don't know لا اعلم	Not concerned at all لست قلقا نهائيا	Unsure غير متاكد	Very unlikely من المستبعد جدا	Unsure غير متاكد	No لا	No, and I don't plan to get vaccinated لا، ولا أخطط للحصول على التطعيم	Lack of awareness قلة الوعي	Occasionally أحياناً	Very unlikely من المستبعد جدا	لا اعرف عنها شيء
2024-03-25 22:36:39	نعم yes	سعودي Saudi	أنثى Female	31-40	Masters مرحلة الماجستير	Single عزباء	Teacher معلمة	Yes نعم	Somewhat knowledgeable المعرفة إلى حد ما	Fever حرارة, Skin Rash الطفح الجلدي	All of the above كل ما ذكر	Neutral عادي	Yes نعم	Unlikelyغير محتمل	Yes نعم	No لا	Yes, and I am up to date نعم، وأنا مطلع على كل ما هو جديد	Other (please specify) غير ذلك (يرجى التحديد)	Often غالبا	Likely محتمل
2024-03-25 23:42:14	نعم yes	سعودي Saudi	أنثى Female	31-40	PhD مرحلة الدكتوراه	Married متزوجة	عضو هيئة تدريس	Yes نعم	Neutral عادي	Fever حرارة, Skin Rash الطفح الجلدي	I don't know لا اعلم	Not concerned at all لست قلقا نهائيا	Unsure غير متاكد	Very unlikely من المستبعد جدا	Unsure غير متاكد	No لا	Yes, but I am not up to date نعم، ولكنني لست مطلعاً على آخر المستجدات	Other (please specify) غير ذلك (يرجى التحديد)	Always دائما	Neutral حيادي
2024-03-26 23:02:34	نعم yes	سعودي Saudi	ذكر Male	41-50	Masters مرحلة الماجستير	Married متزوجة	Healthcare practitioner طبيبة أو من ضمن الكادرالصح	Yes نعم	Very knowledgeable دراية جداً	Fever حرارة, Skin Rash الطفح الجلدي, Joint pain الم في المفاصل, Headache صداع, Cough كحة	All of the above كل ما ذكر	Concerned قلقة	Yes نعم	Neutral عادي	Yes نعم	Yes نعم	Yes, and I am up to date نعم، وأنا مطلع على كل ما هو جديد	No access to healthcare عدم الحصول على الرعاية الصحية	Always دائما	Likely محتمل	الحرص على النظافه	الاعلان المستمر من وزاره الصحه
2024-03-26 23:02:41	نعم yes	سعودي Saudi	أنثى Female	41-50	Masters مرحلة الماجستير	Married متزوجة	Teacher معلمة	Yes نعم	Neutral عادي	Fever حرارة, Skin Rash الطفح الجلدي, Joint pain الم في المفاصل	All of the above كل ما ذكر	Neutral عادي	Yes نعم	Likely المحتمل	Yes نعم	Yes نعم	Yes, but I am not up to date نعم، ولكنني لست مطلعاً على آخر المستجدات	Other (please specify) غير ذلك (يرجى التحديد)	Always دائما	Likely محتمل
2024-03-26 23:07:44	نعم yes	سعودي Saudi	أنثى Female	years > 50	School المدرسة	Widow أرملة	Unemployed غير موظفة	Yes نعم	Neutral عادي	Fever حرارة, Skin Rash الطفح الجلدي, Cough كحة	I don't know لا اعلم	Concerned قلقة	Unsure غير متاكد	Very unlikely من المستبعد جدا	Unsure غير متاكد	No لا	I am not sure لست متأكدا	Lack of awareness قلة الوعي	Always دائما	Likely محتمل	النظافه باستمرار	الاعلانات
2024-03-26 23:12:32	نعم yes	سعودي Saudi	أنثى Female	41-50	School المدرسة	Married متزوجة	Unemployed غير موظفة	Yes نعم	Somewhat unfamiliar غير مألوف إلى حد ما	Fever حرارة, Skin Rash الطفح الجلدي, Headache صداع	Direct contact with an infected person الاتصال المباشر بشخص مصاب	Not concerned at all لست قلقا نهائيا	Unsure غير متاكد	Unlikelyغير محتمل	Unsure غير متاكد	No لا	No, and I don't plan to get vaccinated لا، ولا أخطط للحصول على التطعيم	No access to healthcare عدم الحصول على الرعاية الصحية	Always دائما	Neutral حيادي	لاتوجد	لا
2024-03-26 23:18:59	نعم yes	سعودي Saudi	أنثى Female	41-50	Bachelors مرحلة البكالوريوس	Married متزوجة	Teacher معلمة	Yes نعم	Somewhat knowledgeable المعرفة إلى حد ما	Fever حرارة	All of the above كل ما ذكر	Neutral عادي	Yes نعم	Likely المحتمل	Yes نعم	Yes نعم	I am not sure لست متأكدا	Lack of awareness قلة الوعي	Always دائما	Likely محتمل	لا بوجد
2024-03-26 23:29:22	نعم yes	سعودي Saudi	أنثى Female	41-50	Bachelors مرحلة البكالوريوس	Married متزوجة	Unemployed غير موظفة	Yes نعم	Neutral عادي	Fever حرارة, Skin Rash الطفح الجلدي, Headache صداع	I don't know لا اعلم	Neutral عادي	Unsure غير متاكد	Unlikelyغير محتمل	No لا	No لا	I am not sure لست متأكدا	Other (please specify) غير ذلك (يرجى التحديد)	Always دائما	Likely محتمل
2024-03-26 23:49:27	نعم yes	سعودي Saudi	أنثى Female	31-40	School المدرسة	Married متزوجة	Unemployed غير موظفة	Yes نعم	Somewhat knowledgeable المعرفة إلى حد ما	Fever حرارة, Skin Rash الطفح الجلدي, Joint pain الم في المفاصل	Direct contact with an infected person الاتصال المباشر بشخص مصاب	Neutral عادي	Unsure غير متاكد	Unlikelyغير محتمل	Unsure غير متاكد	No لا	I am not sure لست متأكدا	Other (please specify) غير ذلك (يرجى التحديد)	Often غالبا	Very likely من المحتمل جدا	لايوجد	لا
2024-03-27 00:08:22	نعم yes	سعودي Saudi	أنثى Female	26-30	Bachelors مرحلة البكالوريوس	Married متزوجة	Unemployed غير موظفة	Yes نعم	Neutral عادي	Fever حرارة, Headache صداع	Direct contact with an infected person الاتصال المباشر بشخص مصاب	Concerned قلقة	Yes نعم	Neutral عادي	No لا	No لا	Yes, but I am not up to date نعم، ولكنني لست مطلعاً على آخر المستجدات	Other (please specify) غير ذلك (يرجى التحديد)	Always دائما	Very likely من المحتمل جدا	اخذ اللقاح اول بأول	لا
2024-03-27 00:12:44	نعم yes	سعودي Saudi	أنثى Female	31-40	Masters مرحلة الماجستير	Married متزوجة	Unemployed غير موظفة	Yes نعم	Neutral عادي	Fever حرارة, Skin Rash الطفح الجلدي	Direct contact with an infected person الاتصال المباشر بشخص مصاب	Not very concerned لست قلقا للغاية	No لا	Neutral عادي	No لا	No لا	Yes, and I am up to date نعم، وأنا مطلع على كل ما هو جديد	Concerns about vaccine safety المخاوف بشأن سلامة اللقاحات	Always دائما	Very likely من المحتمل جدا
2024-03-27 00:27:45	نعم yes	سعودي Saudi	أنثى Female	41-50	School المدرسة	Married متزوجة	Unemployed غير موظفة	Yes نعم	Somewhat knowledgeable المعرفة إلى حد ما	Fever حرارة	All of the above كل ما ذكر	Very concerned قلقة للغاية	No لا	Likely المحتمل	Yes نعم	Yes نعم	No, and I don't plan to get vaccinated لا، ولا أخطط للحصول على التطعيم	Concerns about vaccine safety المخاوف بشأن سلامة اللقاحات	Always دائما	Very likely من المحتمل جدا
2024-03-27 01:41:08	نعم yes	سعودي Saudi	أنثى Female	41-50	Bachelors مرحلة البكالوريوس	Married متزوجة	Unemployed غير موظفة	Yes نعم	Somewhat knowledgeable المعرفة إلى حد ما	Fever حرارة, Skin Rash الطفح الجلدي	Airborne droplets القطيرات المحمولة جوا	Neutral عادي	Yes نعم	Unlikelyغير محتمل	Yes نعم	No لا	Yes, but I am not up to date نعم، ولكنني لست مطلعاً على آخر المستجدات	Other (please specify) غير ذلك (يرجى التحديد)	Always دائما	Likely محتمل
2024-03-27 04:11:36	نعم yes	سعودي Saudi	أنثى Female	26-30	Bachelors مرحلة البكالوريوس	Single عزباء	Engineer مهندسة	No لا	Somewhat unfamiliar غير مألوف إلى حد ما	Fever حرارة, Skin Rash الطفح الجلدي, Joint pain الم في المفاصل, Headache صداع	Direct contact with an infected person الاتصال المباشر بشخص مصاب	Very concerned قلقة للغاية	Yes نعم	Unlikelyغير محتمل	Yes نعم	Yes نعم	I am not sure لست متأكدا	Lack of awareness قلة الوعي	Always دائما	Very likely من المحتمل جدا
2024-03-27 05:12:36	نعم yes	سعودي Saudi	أنثى Female	under 18-25	Bachelors مرحلة البكالوريوس	Single عزباء	Unemployed غير موظفة	No لا	Very unfamiliar غير مألوف للغاية	Skin Rash الطفح الجلدي	I don't know لا اعلم	Not very concerned لست قلقا للغاية	No لا	Unlikelyغير محتمل	No لا	No لا	No, and I don't plan to get vaccinated لا، ولا أخطط للحصول على التطعيم	Concerns about vaccine safety المخاوف بشأن سلامة اللقاحات	Often غالبا	Neutral حيادي
2024-03-27 05:26:43	نعم yes	سعودي Saudi	أنثى Female	under 18-25	Bachelors مرحلة البكالوريوس	Single عزباء	Student طالبة	Yes نعم	Somewhat unfamiliar غير مألوف إلى حد ما	Fever حرارة, Skin Rash الطفح الجلدي	I don't know لا اعلم	Not very concerned لست قلقا للغاية	Unsure غير متاكد	Unlikelyغير محتمل	Unsure غير متاكد	No لا	Yes, but I am not up to date نعم، ولكنني لست مطلعاً على آخر المستجدات	Other (please specify) غير ذلك (يرجى التحديد)	Often غالبا	Neutral حيادي
2024-03-27 05:33:11	نعم yes	سعودي Saudi	أنثى Female	under 18-25	Bachelors مرحلة البكالوريوس	Single عزباء	Student طالبة	No لا	Somewhat unfamiliar غير مألوف إلى حد ما	Fever حرارة, Skin Rash الطفح الجلدي	I don't know لا اعلم	Concerned قلقة	Unsure غير متاكد	Very unlikely من المستبعد جدا	No لا	No لا	I am not sure لست متأكدا	Other (please specify) غير ذلك (يرجى التحديد)	Always دائما	Very likely من المحتمل جدا	لا اعلم
2024-03-27 10:45:20	نعم yes	سعودي Saudi	أنثى Female	26-30	Masters مرحلة الماجستير	Single عزباء	Unemployed غير موظفة	No لا	Neutral عادي	Fever حرارة	Direct contact with an infected person الاتصال المباشر بشخص مصاب	Very concerned قلقة للغاية	No لا	Likely المحتمل	Yes نعم	Yes نعم	No, but I plan to get vaccinated لا، ولكني أخطط للحصول على التطعيم	Concerns about vaccine safety المخاوف بشأن سلامة اللقاحات	Rarely نادرًا	Likely محتمل
2024-03-27 16:19:07	نعم yes	سعودي Saudi	أنثى Female	26-30	PhD مرحلة الدكتوراه	Single عزباء	Student طالبة	Yes نعم	Somewhat unfamiliar غير مألوف إلى حد ما	Fever حرارة, Skin Rash الطفح الجلدي, Cough كحة	Direct contact with an infected person الاتصال المباشر بشخص مصاب	Not very concerned لست قلقا للغاية	Yes نعم	Unlikelyغير محتمل	Unsure غير متاكد	No لا	I am not sure لست متأكدا	Other (please specify) غير ذلك (يرجى التحديد)	Always دائما	Very likely من المحتمل جدا	اماكن التطعيم في المملكه	مواقع التواصل الاجتماعي
2024-03-27 16:25:54	نعم yes	سعودي Saudi	أنثى Female	under 18-25	PhD مرحلة الدكتوراه	Single عزباء	Student طالبة	No لا	Somewhat unfamiliar غير مألوف إلى حد ما	Fever حرارة, Skin Rash الطفح الجلدي	Airborne droplets القطيرات المحمولة جوا	Not concerned at all لست قلقا نهائيا	Unsure غير متاكد	Unlikelyغير محتمل	No لا	No لا	Yes, but I am not up to date نعم، ولكنني لست مطلعاً على آخر المستجدات	Other (please specify) غير ذلك (يرجى التحديد)	Always دائما	Neutral حيادي		دراستها في المدارس
2024-03-27 17:57:24	نعم yes	غير سعودي None Saudi	أنثى Female	under 18-25	Bachelors مرحلة البكالوريوس	Single عزباء	Student طالبة	No لا	Very unfamiliar غير مألوف للغاية	Skin Rash الطفح الجلدي, Joint pain الم في المفاصل, Headache صداع	All of the above كل ما ذكر	Very concerned قلقة للغاية	Yes نعم	Neutral عادي	Unsure غير متاكد	No لا	I am not sure لست متأكدا	Lack of awareness قلة الوعي	Always دائما	Neutral حيادي	Have an example from a person that has rubella that way we can be aware of how serious it is	If it would be taught in schools that way girls and women are aware
2024-03-27 18:02:06	نعم yes	غير سعودي None Saudi	أنثى Female	under 18-25	Masters مرحلة الماجستير	Single عزباء	Student طالبة	Yes نعم	Very unfamiliar غير مألوف للغاية	Skin Rash الطفح الجلدي	Direct contact with an infected person الاتصال المباشر بشخص مصاب	Neutral عادي	Unsure غير متاكد	Likely المحتمل	No لا	No لا	Yes, and I am up to date نعم، وأنا مطلع على كل ما هو جديد	Other (please specify) غير ذلك (يرجى التحديد)	Often غالبا	Very likely من المحتمل جدا
2024-03-27 20:51:13	نعم yes	سعودي Saudi	أنثى Female	under 18-25	Bachelors مرحلة البكالوريوس	Single عزباء	Student طالبة	No لا	Very unfamiliar غير مألوف للغاية	Fever حرارة, Skin Rash الطفح الجلدي, Joint pain الم في المفاصل, Headache صداع	I don't know لا اعلم	Neutral عادي	Unsure غير متاكد	Neutral عادي	Unsure غير متاكد	No لا	I am not sure لست متأكدا	Lack of awareness قلة الوعي	Often غالبا	Neutral حيادي		ليس لدي علم بهذا المرض، كفنا الله وأياكم شره، ووفقكم الله في بحثكم
2024-03-27 22:56:04	نعم yes	سعودي Saudi	أنثى Female	under 18-25	PhD مرحلة الدكتوراه	Single عزباء	Student طالبة	Yes نعم	Neutral عادي	Skin Rash الطفح الجلدي	Direct contact with an infected person الاتصال المباشر بشخص مصاب	Neutral عادي	No لا	Unlikelyغير محتمل	Yes نعم	No لا	Yes, and I am up to date نعم، وأنا مطلع على كل ما هو جديد	Other (please specify) غير ذلك (يرجى التحديد)	Always دائما	Very likely من المحتمل جدا	اذا كانت الام مصابه بالحصبه فإحتمالية انتقاله للطفل حين الولاده ٩٠٪؜! وتكون امر مقلق اذا للطفل جداً	Community services
2024-03-27 23:10:21	نعم yes	سعودي Saudi	أنثى Female	31-40	PhD مرحلة الدكتوراه	Married متزوجة	Teacher معلمة	Yes نعم	Somewhat knowledgeable المعرفة إلى حد ما	Fever حرارة, Skin Rash الطفح الجلدي	I don't know لا اعلم	Not very concerned لست قلقا للغاية	Unsure غير متاكد	Very unlikely من المستبعد جدا	No لا	No لا	I am not sure لست متأكدا	Lack of awareness قلة الوعي	Often غالبا	Neutral حيادي
2024-03-28 04:59:07	نعم yes	سعودي Saudi	أنثى Female	31-40	Masters مرحلة الماجستير	Married متزوجة	Teacher معلمة	Yes نعم	Neutral عادي	Fever حرارة, Skin Rash الطفح الجلدي	All of the above كل ما ذكر	Not very concerned لست قلقا للغاية	Unsure غير متاكد	Neutral عادي	Unsure غير متاكد	No لا	No, and I don't plan to get vaccinated لا، ولا أخطط للحصول على التطعيم	Concerns about vaccine safety المخاوف بشأن سلامة اللقاحات	Often غالبا	Neutral حيادي	ماهي المضاعفات المحتملة على الام وجنينها جراء الاصابة بالحصبة الالمانية	ربما استخدام وسائل التواصل الاجتماعي لنشر التوعية.
2024-03-28 17:24:09	نعم yes	سعودي Saudi	أنثى Female	26-30	PhD مرحلة الدكتوراه	Married متزوجة	Student طالبة	No لا	Very unfamiliar غير مألوف للغاية	Fever حرارة, Joint pain الم في المفاصل, Headache صداع	I don't know لا اعلم	Not concerned at all لست قلقا نهائيا	Unsure غير متاكد	Very unlikely من المستبعد جدا	No لا	No لا	I am not sure لست متأكدا	Other (please specify) غير ذلك (يرجى التحديد)	Often غالبا	Very unlikely من المستبعد جدا
2024-03-28 17:27:25	نعم yes	سعودي Saudi	أنثى Female	31-40	Masters مرحلة الماجستير	Married متزوجة	Student طالبة	Yes نعم	Somewhat unfamiliar غير مألوف إلى حد ما	Fever حرارة, Skin Rash الطفح الجلدي	I don't know لا اعلم	Not concerned at all لست قلقا نهائيا	Unsure غير متاكد	Neutral عادي	No لا	No لا	I am not sure لست متأكدا	Other (please specify) غير ذلك (يرجى التحديد)	Often غالبا	Likely محتمل
2024-03-28 17:31:01	نعم yes	سعودي Saudi	أنثى Female	26-30	Bachelors مرحلة البكالوريوس	Single عزباء	Private sector قطاع خاص	No لا	Somewhat unfamiliar غير مألوف إلى حد ما	Fever حرارة	Direct contact with an infected person الاتصال المباشر بشخص مصاب	Neutral عادي	No لا	Neutral عادي	No لا	No لا	No, and I don't plan to get vaccinated لا، ولا أخطط للحصول على التطعيم	Lack of awareness قلة الوعي	Often غالبا	Very unlikely من المستبعد جدا
2024-03-28 17:31:06	نعم yes	سعودي Saudi	أنثى Female	years > 50	Bachelors مرحلة البكالوريوس	Married متزوجة	Unemployed غير موظفة	Yes نعم	Somewhat unfamiliar غير مألوف إلى حد ما	Fever حرارة, Skin Rash الطفح الجلدي, Joint pain الم في المفاصل, Headache صداع	All of the above كل ما ذكر	Not very concerned لست قلقا للغاية	Yes نعم	Very unlikely من المستبعد جدا	Yes نعم	No لا	No, and I don't plan to get vaccinated لا، ولا أخطط للحصول على التطعيم	No access to healthcare عدم الحصول على الرعاية الصحية	Always دائما	Neutral حيادي	معرف	لا
2024-03-28 17:32:51	نعم yes	سعودي Saudi	أنثى Female	31-40	Bachelors مرحلة البكالوريوس	Married متزوجة	قطاع غير ربحي	Yes نعم	Very unfamiliar غير مألوف للغاية	Fever حرارة, Joint pain الم في المفاصل	I don't know لا اعلم	Very concerned قلقة للغاية	Unsure غير متاكد	Neutral عادي	No لا	No لا	I am not sure لست متأكدا	Other (please specify) غير ذلك (يرجى التحديد)	Always دائما	Very unlikely من المستبعد جدا	لا يوجد	-
2024-03-28 17:40:00	نعم yes	سعودي Saudi	أنثى Female	31-40	Bachelors مرحلة البكالوريوس	Married متزوجة	Private sector قطاع خاص	Yes نعم	Very unfamiliar غير مألوف للغاية	Fever حرارة	I don't know لا اعلم	Not concerned at all لست قلقا نهائيا	Unsure غير متاكد	Very unlikely من المستبعد جدا	No لا	No لا	I am not sure لست متأكدا	Lack of awareness قلة الوعي	Often غالبا	Unlikely من غير المرجح	.	.
2024-03-28 17:41:53	نعم yes	سعودي Saudi	أنثى Female	26-30	Bachelors مرحلة البكالوريوس	Married متزوجة	Student طالبة	Yes نعم	Very unfamiliar غير مألوف للغاية	Fever حرارة, Skin Rash الطفح الجلدي, Headache صداع	All of the above كل ما ذكر	Not very concerned لست قلقا للغاية	Unsure غير متاكد	Likely المحتمل	Yes نعم	No لا	I am not sure لست متأكدا	Lack of awareness قلة الوعي	Always دائما	Very likely من المحتمل جدا
2024-03-28 17:45:08	نعم yes	سعودي Saudi	أنثى Female	41-50	Bachelors مرحلة البكالوريوس	Married متزوجة	Unemployed غير موظفة	Yes نعم	Neutral عادي	Fever حرارة, Skin Rash الطفح الجلدي	Direct contact with an infected person الاتصال المباشر بشخص مصاب	Concerned قلقة	No لا	Neutral عادي	No لا	No لا	No, and I don't plan to get vaccinated لا، ولا أخطط للحصول على التطعيم	Lack of awareness قلة الوعي	Always دائما	Neutral حيادي	لايوجد	نشرها بوسائل الإعلام
2024-03-28 17:47:27	نعم yes	سعودي Saudi	أنثى Female	26-30	School المدرسة	Married متزوجة	Unemployed غير موظفة	Yes نعم	Somewhat unfamiliar غير مألوف إلى حد ما	Fever حرارة, Joint pain الم في المفاصل, Headache صداع	Contaminated surfaces الأسطح الملوثة	Not very concerned لست قلقا للغاية	No لا	Unlikelyغير محتمل	Unsure غير متاكد	No لا	I am not sure لست متأكدا	Other (please specify) غير ذلك (يرجى التحديد)	Often غالبا	Neutral حيادي
2024-03-28 17:53:19	نعم yes	سعودي Saudi	أنثى Female	31-40	Bachelors مرحلة البكالوريوس	Married متزوجة	Unemployed غير موظفة	Yes نعم	Somewhat unfamiliar غير مألوف إلى حد ما	Fever حرارة, Skin Rash الطفح الجلدي	Direct contact with an infected person الاتصال المباشر بشخص مصاب	Neutral عادي	Unsure غير متاكد	Neutral عادي	No لا	No لا	I am not sure لست متأكدا	Lack of awareness قلة الوعي	Often غالبا	Neutral حيادي
2024-03-28 17:53:22	نعم yes	غير سعودي None Saudi	أنثى Female	31-40	School المدرسة	Married متزوجة	Unemployed غير موظفة	No لا	Very unfamiliar غير مألوف للغاية	Fever حرارة, Headache صداع	All of the above كل ما ذكر	Very concerned قلقة للغاية	Unsure غير متاكد	Neutral عادي	No لا	No لا	I am not sure لست متأكدا	Other (please specify) غير ذلك (يرجى التحديد)	Always دائما	Very likely من المحتمل جدا
2024-03-28 17:54:39	نعم yes	سعودي Saudi	أنثى Female	years > 50	Bachelors مرحلة البكالوريوس	Married متزوجة	متقاعد	Yes نعم	Neutral عادي	Fever حرارة, Skin Rash الطفح الجلدي	I don't know لا اعلم	Not concerned at all لست قلقا نهائيا	No لا	Unlikelyغير محتمل	Yes نعم	No لا	No, and I don't plan to get vaccinated لا، ولا أخطط للحصول على التطعيم	Other (please specify) غير ذلك (يرجى التحديد)	Often غالبا	Very unlikely من المستبعد جدا	عمل رسائل الكترونية توعوية بما يفيد المجتمع في حالة انتشارها وطرق الوقاية منها، وتسهيل اخذ جرعات التطعيم	ادراجها ضمن التطعيمات في حال كونها ضرورية جدا ومنتشرة
2024-03-28 17:57:35	نعم yes	سعودي Saudi	أنثى Female	years > 50	PhD مرحلة الدكتوراه	Married متزوجة	Healthcare practitioner طبيبة أو من ضمن الكادرالصح	Yes نعم	Very knowledgeable دراية جداً	Fever حرارة, Skin Rash الطفح الجلدي, Joint pain الم في المفاصل, Headache صداع, Cough كحة	All of the above كل ما ذكر	Neutral عادي	Yes نعم	Likely المحتمل	Yes نعم	Yes نعم	Yes, and I am up to date نعم، وأنا مطلع على كل ما هو جديد	Other (please specify) غير ذلك (يرجى التحديد)	Always دائما	Very likely من المحتمل جدا
2024-03-28 17:58:28	نعم yes	سعودي Saudi	أنثى Female	41-50	Bachelors مرحلة البكالوريوس	Divorced مطلقة	قطاع حكومي	Yes نعم	Neutral عادي	Fever حرارة	I don't know لا اعلم	Neutral عادي	No لا	Likely المحتمل	No لا	No لا	I am not sure لست متأكدا	Lack of awareness قلة الوعي	Often غالبا	Unlikely من غير المرجح
2024-03-28 18:05:14	نعم yes	سعودي Saudi	ذكر Male	26-30	Bachelors مرحلة البكالوريوس	Single عزباء	Unemployed غير موظفة	No لا	Very unfamiliar غير مألوف للغاية	Fever حرارة	I don't know لا اعلم	Neutral عادي	Unsure غير متاكد	Neutral عادي	Unsure غير متاكد	No لا	No, and I don't plan to get vaccinated لا، ولا أخطط للحصول على التطعيم	Other (please specify) غير ذلك (يرجى التحديد)	Often غالبا	Very unlikely من المستبعد جدا
2024-03-28 18:13:34	نعم yes	سعودي Saudi	أنثى Female	31-40	Masters مرحلة الماجستير	Married متزوجة	Unemployed غير موظفة	No لا	Very unfamiliar غير مألوف للغاية	Joint pain الم في المفاصل, Headache صداع	I don't know لا اعلم	Not very concerned لست قلقا للغاية	Unsure غير متاكد	Very unlikely من المستبعد جدا	No لا	No لا	No, and I don't plan to get vaccinated لا، ولا أخطط للحصول على التطعيم	Lack of awareness قلة الوعي	Always دائما	Likely محتمل	الواتس اب	المشاهير افضل وسيلة لتوصيل المعلومات ،وكذلك الواتس وقبلهم وزارة الصحة والجهات المختصة في هذا الأمر
2024-03-28 18:19:53	نعم yes	غير سعودي None Saudi	أنثى Female	31-40	School المدرسة	Married متزوجة	Unemployed غير موظفة	Yes نعم	Somewhat knowledgeable المعرفة إلى حد ما	Skin Rash الطفح الجلدي	Contaminated surfaces الأسطح الملوثة	Concerned قلقة	Yes نعم	Unlikelyغير محتمل	No لا	No لا	No, but I plan to get vaccinated لا، ولكني أخطط للحصول على التطعيم	Concerns about vaccine safety المخاوف بشأن سلامة اللقاحات	Always دائما	Very likely من المحتمل جدا		لا
2024-03-28 18:33:56	نعم yes	سعودي Saudi	أنثى Female	31-40	Bachelors مرحلة البكالوريوس	Married متزوجة	Unemployed غير موظفة	Yes نعم	Neutral عادي	Fever حرارة	All of the above كل ما ذكر	Very concerned قلقة للغاية	Yes نعم	Unlikelyغير محتمل	No لا	No لا	I am not sure لست متأكدا	Other (please specify) غير ذلك (يرجى التحديد)	Always دائما	Very likely من المحتمل جدا
2024-03-28 18:51:17	نعم yes	سعودي Saudi	أنثى Female	31-40	Masters مرحلة الماجستير	Married متزوجة	Unemployed غير موظفة	Yes نعم	Neutral عادي	Skin Rash الطفح الجلدي	I don't know لا اعلم	Neutral عادي	Unsure غير متاكد	Unlikelyغير محتمل	No لا	No لا	Yes, but I am not up to date نعم، ولكنني لست مطلعاً على آخر المستجدات	Other (please specify) غير ذلك (يرجى التحديد)	Always دائما	Likely محتمل
2024-03-28 19:08:55	نعم yes	سعودي Saudi	أنثى Female	31-40	Bachelors مرحلة البكالوريوس	Married متزوجة	موظفه حكومي	Yes نعم	Neutral عادي	Fever حرارة, Skin Rash الطفح الجلدي	I don't know لا اعلم	Neutral عادي	Yes نعم	Neutral عادي	No لا	No لا	Yes, but I am not up to date نعم، ولكنني لست مطلعاً على آخر المستجدات	Other (please specify) غير ذلك (يرجى التحديد)	Always دائما	Likely محتمل	لا اعرف	لا
2024-03-28 19:10:20	نعم yes	سعودي Saudi	أنثى Female	31-40	Bachelors مرحلة البكالوريوس	Married متزوجة	Unemployed غير موظفة	Yes نعم	Neutral عادي	Skin Rash الطفح الجلدي	Direct contact with an infected person الاتصال المباشر بشخص مصاب	Neutral عادي	No لا	Unlikelyغير محتمل	No لا	No لا	I am not sure لست متأكدا	Other (please specify) غير ذلك (يرجى التحديد)	Always دائما	Very likely من المحتمل جدا
2024-03-28 19:19:25	نعم yes	سعودي Saudi	أنثى Female	31-40	Masters مرحلة الماجستير	Divorced مطلقة	موظفة	No لا	Very unfamiliar غير مألوف للغاية	Skin Rash الطفح الجلدي	Contaminated surfaces الأسطح الملوثة	Concerned قلقة	Yes نعم	Neutral عادي	No لا	No لا	I am not sure لست متأكدا	No access to healthcare عدم الحصول على الرعاية الصحية	Often غالبا	Likely محتمل
2024-03-28 19:31:18	نعم yes	سعودي Saudi	أنثى Female	26-30	Masters مرحلة الماجستير	Married متزوجة	Healthcare practitioner طبيبة أو من ضمن الكادرالصح	Yes نعم	Neutral عادي	Fever حرارة, Cough كحة	Airborne droplets القطيرات المحمولة جوا	Neutral عادي	Unsure غير متاكد	Neutral عادي	No لا	No لا	Yes, and I am up to date نعم، وأنا مطلع على كل ما هو جديد	Other (please specify) غير ذلك (يرجى التحديد)	Always دائما	Likely محتمل
2024-03-28 19:35:17	نعم yes	سعودي Saudi	ذكر Male	years > 50	Masters مرحلة الماجستير	Married متزوجة	متقاعد	No لا	Very unfamiliar غير مألوف للغاية	Cough كحة	Airborne droplets القطيرات المحمولة جوا	Very concerned قلقة للغاية	Yes نعم	Likely المحتمل	No لا	No لا	I am not sure لست متأكدا	Other (please specify) غير ذلك (يرجى التحديد)	Always دائما	Very likely من المحتمل جدا
2024-03-28 19:37:43	نعم yes	سعودي Saudi	أنثى Female	years > 50	PhD مرحلة الدكتوراه	Married متزوجة	Private sector قطاع خاص	Yes نعم	Neutral عادي	Fever حرارة, Skin Rash الطفح الجلدي, Joint pain الم في المفاصل, Headache صداع	Direct contact with an infected person الاتصال المباشر بشخص مصاب	Neutral عادي	Yes نعم	Neutral عادي	Yes نعم	No لا	I am not sure لست متأكدا	Lack of awareness قلة الوعي	Always دائما	Likely محتمل	من الاشخاص الاكثر عرضة للأصابه لها وكيفية الوقاية منها	من خلال السواشل ميديا والمدارس للطالبات
2024-03-28 19:43:56	نعم yes	سعودي Saudi	أنثى Female	26-30	Bachelors مرحلة البكالوريوس	Single عزباء	Private sector قطاع خاص	No لا	Somewhat unfamiliar غير مألوف إلى حد ما	Skin Rash الطفح الجلدي	I don't know لا اعلم	Not concerned at all لست قلقا نهائيا	Unsure غير متاكد	Unlikelyغير محتمل	Unsure غير متاكد	No لا	No, but I plan to get vaccinated لا، ولكني أخطط للحصول على التطعيم	Other (please specify) غير ذلك (يرجى التحديد)	Always دائما	Very likely من المحتمل جدا	اا	لا
2024-03-28 19:46:47	نعم yes	سعودي Saudi	أنثى Female	31-40	PhD مرحلة الدكتوراه	Single عزباء	Private sector قطاع خاص	Yes نعم	Very knowledgeable دراية جداً	Fever حرارة, Skin Rash الطفح الجلدي	All of the above كل ما ذكر	Neutral عادي	Unsure غير متاكد	Neutral عادي	Unsure غير متاكد	No لا	I am not sure لست متأكدا	Other (please specify) غير ذلك (يرجى التحديد)	Always دائما	Likely محتمل
2024-03-28 19:47:54	نعم yes	سعودي Saudi	أنثى Female	31-40	Masters مرحلة الماجستير	Single عزباء	مساعد تدريس	No لا	Very unfamiliar غير مألوف للغاية	Skin Rash الطفح الجلدي	I don't know لا اعلم	Very concerned قلقة للغاية	Unsure غير متاكد	Unlikelyغير محتمل	No لا	No لا	No, and I don't plan to get vaccinated لا، ولا أخطط للحصول على التطعيم	Concerns about vaccine safety المخاوف بشأن سلامة اللقاحات	Always دائما	Neutral حيادي
2024-03-28 19:58:50	نعم yes	سعودي Saudi	أنثى Female	26-30	Bachelors مرحلة البكالوريوس	Single عزباء	Private sector قطاع خاص	No لا	Neutral عادي	Fever حرارة, Skin Rash الطفح الجلدي, Headache صداع	I don't know لا اعلم	Not very concerned لست قلقا للغاية	Unsure غير متاكد	Unlikelyغير محتمل	No لا	No لا	No, and I don't plan to get vaccinated لا، ولا أخطط للحصول على التطعيم	Other (please specify) غير ذلك (يرجى التحديد)	Always دائما	Neutral حيادي
2024-03-28 20:08:43	نعم yes	سعودي Saudi	أنثى Female	41-50	PhD مرحلة الدكتوراه	Married متزوجة	Teacher معلمة	No لا	Very unfamiliar غير مألوف للغاية	Skin Rash الطفح الجلدي	I don't know لا اعلم	Concerned قلقة	Unsure غير متاكد	Neutral عادي	No لا	No لا	I am not sure لست متأكدا	Lack of awareness قلة الوعي	Always دائما	Neutral حيادي
2024-03-28 20:14:59	نعم yes	سعودي Saudi	أنثى Female	26-30	Bachelors مرحلة البكالوريوس	Married متزوجة	موظفه قطاع حكومي	No لا	Somewhat unfamiliar غير مألوف إلى حد ما	Skin Rash الطفح الجلدي	I don't know لا اعلم	Neutral عادي	Unsure غير متاكد	Unlikelyغير محتمل	No لا	No لا	I am not sure لست متأكدا	Other (please specify) غير ذلك (يرجى التحديد)	Always دائما	Neutral حيادي
2024-03-28 20:15:23	نعم yes	سعودي Saudi	أنثى Female	under 18-25	Bachelors مرحلة البكالوريوس	Single عزباء	Student طالبة	Yes نعم	Neutral عادي	Fever حرارة	All of the above كل ما ذكر	Very concerned قلقة للغاية	Yes نعم	Unlikelyغير محتمل	No لا	No لا	I am not sure لست متأكدا	Concerns about vaccine safety المخاوف بشأن سلامة اللقاحات	Always دائما	Very likely من المحتمل جدا		برامج توعوية ونشر بروشورات
2024-03-28 20:28:01	نعم yes	سعودي Saudi	أنثى Female	under 18-25	Masters مرحلة الماجستير	Single عزباء	Student طالبة	No لا	Very unfamiliar غير مألوف للغاية	Joint pain الم في المفاصل	I don't know لا اعلم	Not concerned at all لست قلقا نهائيا	Unsure غير متاكد	Unlikelyغير محتمل	Unsure غير متاكد	No لا	No, and I don't plan to get vaccinated لا، ولا أخطط للحصول على التطعيم	Lack of awareness قلة الوعي	Always دائما	Neutral حيادي
2024-03-28 20:36:18	نعم yes	سعودي Saudi	أنثى Female	31-40	Bachelors مرحلة البكالوريوس	Married متزوجة	Private sector قطاع خاص	Yes نعم	Neutral عادي	Fever حرارة	I don't know لا اعلم	Not concerned at all لست قلقا نهائيا	No لا	Unlikelyغير محتمل	No لا	No لا	No, and I don't plan to get vaccinated لا، ولا أخطط للحصول على التطعيم	Other (please specify) غير ذلك (يرجى التحديد)	Always دائما	Very unlikely من المستبعد جدا
2024-03-28 20:46:16	نعم yes	غير سعودي None Saudi	أنثى Female	under 18-25	Bachelors مرحلة البكالوريوس	Single عزباء	Student طالبة	No لا	Very unfamiliar غير مألوف للغاية	Fever حرارة, Cough كحة	I don't know لا اعلم	Concerned قلقة	Unsure غير متاكد	Neutral عادي	No لا	No لا	I am not sure لست متأكدا	Lack of awareness قلة الوعي	Always دائما	Likely محتمل
2024-03-28 20:52:45	نعم yes	سعودي Saudi	أنثى Female	31-40	Bachelors مرحلة البكالوريوس	Married متزوجة	Teacher معلمة	Yes نعم	Neutral عادي	Fever حرارة, Skin Rash الطفح الجلدي	I don't know لا اعلم	Not very concerned لست قلقا للغاية	No لا	Unlikelyغير محتمل	No لا	No لا	I am not sure لست متأكدا	Other (please specify) غير ذلك (يرجى التحديد)	Often غالبا	Neutral حيادي
2024-03-28 21:16:18	نعم yes	سعودي Saudi	أنثى Female	31-40	Bachelors مرحلة البكالوريوس	Divorced مطلقة	Private sector قطاع خاص	Yes نعم	Somewhat knowledgeable المعرفة إلى حد ما	Fever حرارة, Skin Rash الطفح الجلدي, Joint pain الم في المفاصل, Cough كحة	All of the above كل ما ذكر	Concerned قلقة	Unsure غير متاكد	Likely المحتمل	Yes نعم	No لا	Yes, but I am not up to date نعم، ولكنني لست مطلعاً على آخر المستجدات	Lack of awareness قلة الوعي	Always دائما	Very likely من المحتمل جدا	لايوجد	لا يوجد
2024-03-28 21:17:01	نعم yes	سعودي Saudi	أنثى Female	41-50	Masters مرحلة الماجستير	Married متزوجة	موظفة حكومية	No لا	Very unfamiliar غير مألوف للغاية	Fever حرارة	I don't know لا اعلم	Concerned قلقة	Yes نعم	Very unlikely من المستبعد جدا	No لا	No لا	No, and I don't plan to get vaccinated لا، ولا أخطط للحصول على التطعيم	No access to healthcare عدم الحصول على الرعاية الصحية	Often غالبا	Likely محتمل
2024-03-28 21:29:31	نعم yes	سعودي Saudi	أنثى Female	31-40	Bachelors مرحلة البكالوريوس	Married متزوجة	Teacher معلمة	Yes نعم	Somewhat knowledgeable المعرفة إلى حد ما	Fever حرارة, Skin Rash الطفح الجلدي, Joint pain الم في المفاصل, Cough كحة	Direct contact with an infected person الاتصال المباشر بشخص مصاب	Concerned قلقة	Yes نعم	Likely المحتمل	Yes نعم	No لا	Yes, but I am not up to date نعم، ولكنني لست مطلعاً على آخر المستجدات	Other (please specify) غير ذلك (يرجى التحديد)	Often غالبا	Likely محتمل
2024-03-28 21:32:08	نعم yes	سعودي Saudi	أنثى Female	years > 50	Bachelors مرحلة البكالوريوس	Married متزوجة	مديرة مدرسه	Yes نعم	Neutral عادي	Skin Rash الطفح الجلدي	Direct contact with an infected person الاتصال المباشر بشخص مصاب	Neutral عادي	No لا	Neutral عادي	Unsure غير متاكد	No لا	No, and I don't plan to get vaccinated لا، ولا أخطط للحصول على التطعيم	Concerns about vaccine safety المخاوف بشأن سلامة اللقاحات	Always دائما	Neutral حيادي	مدى خطورتها على السلامه العامه	نعم تكثيف الحملات التوعويه عن هذا المرض
2024-03-28 21:50:56	نعم yes	سعودي Saudi	أنثى Female	26-30	Bachelors مرحلة البكالوريوس	Married متزوجة	Private sector قطاع خاص	No لا	Very unfamiliar غير مألوف للغاية	Fever حرارة	I don't know لا اعلم	Very concerned قلقة للغاية	Yes نعم	Very unlikely من المستبعد جدا	No لا	No لا	I am not sure لست متأكدا	Other (please specify) غير ذلك (يرجى التحديد)	Always دائما	Likely محتمل
2024-03-28 21:56:57	نعم yes	سعودي Saudi	أنثى Female	years > 50	School المدرسة	Married متزوجة	Unemployed غير موظفة	Yes نعم	Somewhat unfamiliar غير مألوف إلى حد ما	Fever حرارة, Skin Rash الطفح الجلدي, Headache صداع	I don't know لا اعلم	Concerned قلقة	Unsure غير متاكد	Unlikelyغير محتمل	Unsure غير متاكد	No لا	I am not sure لست متأكدا	Lack of awareness قلة الوعي	Occasionally أحياناً	Neutral حيادي
2024-03-28 22:06:38	نعم yes	سعودي Saudi	أنثى Female	years > 50	Bachelors مرحلة البكالوريوس	Married متزوجة	Unemployed غير موظفة	Yes نعم	Neutral عادي	Fever حرارة, Skin Rash الطفح الجلدي, Joint pain الم في المفاصل, Headache صداع	Direct contact with an infected person الاتصال المباشر بشخص مصاب	Not very concerned لست قلقا للغاية	Unsure غير متاكد	Likely المحتمل	Unsure غير متاكد	No لا	No, and I don't plan to get vaccinated لا، ولا أخطط للحصول على التطعيم	Other (please specify) غير ذلك (يرجى التحديد)	Always دائما	Very likely من المحتمل جدا	ليس لدي ما اضيفه	اعتقد ماتقوم به الوزاره كافي
2024-03-28 22:36:41	نعم yes	سعودي Saudi	أنثى Female	26-30	Bachelors مرحلة البكالوريوس	Single عزباء	Private sector قطاع خاص	No لا	Very unfamiliar غير مألوف للغاية	Fever حرارة	I don't know لا اعلم	Neutral عادي	Unsure غير متاكد	Neutral عادي	Unsure غير متاكد	No لا	I am not sure لست متأكدا	Other (please specify) غير ذلك (يرجى التحديد)	Often غالبا	Very unlikely من المستبعد جدا
2024-03-28 23:16:27	نعم yes	سعودي Saudi	أنثى Female	years > 50	School المدرسة	Married متزوجة	Unemployed غير موظفة	Yes نعم	Neutral عادي	Skin Rash الطفح الجلدي	Direct contact with an infected person الاتصال المباشر بشخص مصاب	Concerned قلقة	Unsure غير متاكد	Neutral عادي	No لا	No لا	Yes, but I am not up to date نعم، ولكنني لست مطلعاً على آخر المستجدات	Other (please specify) غير ذلك (يرجى التحديد)	Occasionally أحياناً	Likely محتمل
2024-03-29 00:13:51	نعم yes	سعودي Saudi	أنثى Female	26-30	Masters مرحلة الماجستير	Married متزوجة	قطاع غير ربحي	Yes نعم	Neutral عادي	Fever حرارة, Skin Rash الطفح الجلدي, Cough كحة	Direct contact with an infected person الاتصال المباشر بشخص مصاب	Not very concerned لست قلقا للغاية	Yes نعم	Unlikelyغير محتمل	Unsure غير متاكد	No لا	I am not sure لست متأكدا	Lack of awareness قلة الوعي	Always دائما	Unlikely من غير المرجح
2024-03-29 03:30:28	نعم yes	سعودي Saudi	أنثى Female	31-40	Bachelors مرحلة البكالوريوس	Married متزوجة	Unemployed غير موظفة	Yes نعم	Neutral عادي	Fever حرارة, Skin Rash الطفح الجلدي	Contaminated surfaces الأسطح الملوثة	Neutral عادي	Unsure غير متاكد	Neutral عادي	No لا	No لا	I am not sure لست متأكدا	Other (please specify) غير ذلك (يرجى التحديد)	Often غالبا	Unlikely من غير المرجح	لا يوجد	لا يوجد
2024-03-29 04:38:54	نعم yes	غير سعودي None Saudi	أنثى Female	26-30	Bachelors مرحلة البكالوريوس	Single عزباء	Healthcare practitioner طبيبة أو من ضمن الكادرالصح	Yes نعم	Neutral عادي	Skin Rash الطفح الجلدي	All of the above كل ما ذكر	Not very concerned لست قلقا للغاية	Yes نعم	Very unlikely من المستبعد جدا	Yes نعم	No لا	Yes, but I am not up to date نعم، ولكنني لست مطلعاً على آخر المستجدات	Other (please specify) غير ذلك (يرجى التحديد)	Always دائما	Neutral حيادي	Personal hygein	نعم
2024-03-29 06:02:25	نعم yes	غير سعودي None Saudi	أنثى Female	41-50	School المدرسة	Married متزوجة	Unemployed غير موظفة	Yes نعم	Neutral عادي	Fever حرارة, Skin Rash الطفح الجلدي	I don't know لا اعلم	Neutral عادي	Unsure غير متاكد	Unlikelyغير محتمل	No لا	No لا	Yes, but I am not up to date نعم، ولكنني لست مطلعاً على آخر المستجدات	Concerns about vaccine safety المخاوف بشأن سلامة اللقاحات	Always دائما	Very likely من المحتمل جدا
2024-03-29 07:25:15	نعم yes	سعودي Saudi	أنثى Female	31-40	Bachelors مرحلة البكالوريوس	Married متزوجة	Unemployed غير موظفة	Yes نعم	Neutral عادي	Fever حرارة, Skin Rash الطفح الجلدي, Joint pain الم في المفاصل, Headache صداع	All of the above كل ما ذكر	Neutral عادي	Yes نعم	Unlikelyغير محتمل	Yes نعم	No لا	No, and I don't plan to get vaccinated لا، ولا أخطط للحصول على التطعيم	Other (please specify) غير ذلك (يرجى التحديد)	Always دائما	Neutral حيادي	تعريف المجتمع عنها وطرق الوقاية منها	نشر الوعي بالسوشيل ميديا
2024-03-29 11:22:59	نعم yes	غير سعودي None Saudi	أنثى Female	31-40	Bachelors مرحلة البكالوريوس	Single عزباء	Healthcare practitioner طبيبة أو من ضمن الكادرالصح	Yes نعم	Somewhat unfamiliar غير مألوف إلى حد ما	Skin Rash الطفح الجلدي	Direct contact with an infected person الاتصال المباشر بشخص مصاب	Neutral عادي	Unsure غير متاكد	Unlikelyغير محتمل	No لا	No لا	I am not sure لست متأكدا	Other (please specify) غير ذلك (يرجى التحديد)	Occasionally أحياناً	Neutral حيادي
2024-03-29 11:32:57	نعم yes	سعودي Saudi	أنثى Female	years > 50	Bachelors مرحلة البكالوريوس	Married متزوجة	ربة منزل	Yes نعم	Somewhat knowledgeable المعرفة إلى حد ما	Skin Rash الطفح الجلدي	I don't know لا اعلم	Concerned قلقة	Unsure غير متاكد	Unlikelyغير محتمل	No لا	No لا	I am not sure لست متأكدا	Lack of awareness قلة الوعي	Often غالبا	Likely محتمل	لا يوجد	نعم نشر معلومات عنها وتعريف المجتمع بها وأخطارها في جميع وسائل التواصل
2024-03-29 13:41:18	نعم yes	سعودي Saudi	أنثى Female	26-30	Masters مرحلة الماجستير	Single عزباء	Private sector قطاع خاص	No لا	Somewhat unfamiliar غير مألوف إلى حد ما	Fever حرارة, Skin Rash الطفح الجلدي, Joint pain الم في المفاصل, Headache صداع, Cough كحة	I don't know لا اعلم	Concerned قلقة	Unsure غير متاكد	Unlikelyغير محتمل	Unsure غير متاكد	No لا	I am not sure لست متأكدا	Lack of awareness قلة الوعي	Occasionally أحياناً	Neutral حيادي
2024-03-29 13:44:22	نعم yes	سعودي Saudi	أنثى Female	31-40	PhD مرحلة الدكتوراه	Married متزوجة	Healthcare practitioner طبيبة أو من ضمن الكادرالصح	Yes نعم	Somewhat knowledgeable المعرفة إلى حد ما	Fever حرارة, Skin Rash الطفح الجلدي, Headache صداع	All of the above كل ما ذكر	Concerned قلقة	No لا	Likely المحتمل	Yes نعم	Yes نعم	Yes, but I am not up to date نعم، ولكنني لست مطلعاً على آخر المستجدات	Other (please specify) غير ذلك (يرجى التحديد)	Always دائما	Very likely من المحتمل جدا
2024-03-29 15:52:00	نعم yes	غير سعودي None Saudi	ذكر Male	years > 50	Bachelors مرحلة البكالوريوس	Married متزوجة	Private sector قطاع خاص	Yes نعم	Somewhat knowledgeable المعرفة إلى حد ما	Fever حرارة, Skin Rash الطفح الجلدي	Direct contact with an infected person الاتصال المباشر بشخص مصاب	Neutral عادي	Unsure غير متاكد	Neutral عادي	No لا	Yes نعم	Yes, but I am not up to date نعم، ولكنني لست مطلعاً على آخر المستجدات	Lack of awareness قلة الوعي	Occasionally أحياناً	Likely محتمل		زيادة البرامج التوعية عبر وسائل السوشل ميديا مثل الرسائل او المقاطع المرئية الصغيرة للتوعية بهذا المرض
2024-03-29 16:10:39	نعم yes	سعودي Saudi	أنثى Female	31-40	School المدرسة	Married متزوجة	Unemployed غير موظفة	Yes نعم	Very unfamiliar غير مألوف للغاية	Skin Rash الطفح الجلدي	I don't know لا اعلم	Concerned قلقة	Unsure غير متاكد	Unlikelyغير محتمل	No لا	No لا	Yes, but I am not up to date نعم، ولكنني لست مطلعاً على آخر المستجدات	Other (please specify) غير ذلك (يرجى التحديد)	Always دائما	Likely محتمل	لا يوجد لدي معلومات	زياده نشر الوعي من المراكز الصحيه حول المرض
2024-03-29 16:10:47	نعم yes	سعودي Saudi	أنثى Female	41-50	Bachelors مرحلة البكالوريوس	Married متزوجة	Unemployed غير موظفة	Yes نعم	Neutral عادي	Fever حرارة	I don't know لا اعلم	Neutral عادي	Unsure غير متاكد	Neutral عادي	No لا	No لا	I am not sure لست متأكدا	Lack of awareness قلة الوعي	Always دائما	Neutral حيادي	لا اعلم	زياده المنشورات والدعايات والاعلانات
2024-03-29 21:59:34	نعم yes	غير سعودي None Saudi	ذكر Male	41-50	School المدرسة	Married متزوجة	Private sector قطاع خاص	Yes نعم	Somewhat unfamiliar غير مألوف إلى حد ما	Fever حرارة, Skin Rash الطفح الجلدي	Direct contact with an infected person الاتصال المباشر بشخص مصاب	Very concerned قلقة للغاية	Yes نعم	Very unlikely من المستبعد جدا	No لا	No لا	Yes, but I am not up to date نعم، ولكنني لست مطلعاً على آخر المستجدات	Lack of awareness قلة الوعي	Always دائما	Very likely من المحتمل جدا
2024-03-29 23:49:44	نعم yes	سعودي Saudi	أنثى Female	26-30	Bachelors مرحلة البكالوريوس	Single عزباء	Private sector قطاع خاص	No لا	Somewhat unfamiliar غير مألوف إلى حد ما	Fever حرارة	All of the above كل ما ذكر	Neutral عادي	No لا	Unlikelyغير محتمل	Yes نعم	Yes نعم	No, but I plan to get vaccinated لا، ولكني أخطط للحصول على التطعيم	No access to healthcare عدم الحصول على الرعاية الصحية	Often غالبا	Very likely من المحتمل جدا	لا اعلم
2024-03-30 20:12:04	نعم yes	غير سعودي None Saudi	أنثى Female	under 18-25	School المدرسة	Single عزباء	Student طالبة	No لا	Very unfamiliar غير مألوف للغاية	Fever حرارة	I don't know لا اعلم	Neutral عادي	Yes نعم	Unlikelyغير محتمل	No لا	No لا	No, and I don't plan to get vaccinated لا، ولا أخطط للحصول على التطعيم	Lack of awareness قلة الوعي	Always دائما	Neutral حيادي
2024-03-30 20:13:26	نعم yes	غير سعودي None Saudi	أنثى Female	under 18-25	School المدرسة	Single عزباء	Student طالبة	Yes نعم	Neutral عادي	Fever حرارة, Skin Rash الطفح الجلدي, Joint pain الم في المفاصل, Headache صداع, Cough كحة	All of the above كل ما ذكر	Neutral عادي	Yes نعم	Unlikelyغير محتمل	Yes نعم	No لا	Yes, and I am up to date نعم، وأنا مطلع على كل ما هو جديد	Other (please specify) غير ذلك (يرجى التحديد)	Always دائما	Very likely من المحتمل جدا
2024-03-30 20:14:32	نعم yes	سعودي Saudi	أنثى Female	31-40	PhD مرحلة الدكتوراه	Married متزوجة	Lecturer	Yes نعم	Neutral عادي	Fever حرارة, Skin Rash الطفح الجلدي	All of the above كل ما ذكر	Not very concerned لست قلقا للغاية	Unsure غير متاكد	Neutral عادي	Yes نعم	No لا	Yes, but I am not up to date نعم، ولكنني لست مطلعاً على آخر المستجدات	Other (please specify) غير ذلك (يرجى التحديد)	Often غالبا	Likely محتمل
2024-03-30 20:18:44	نعم yes	سعودي Saudi	أنثى Female	26-30	Masters مرحلة الماجستير	Single عزباء	Healthcare practitioner طبيبة أو من ضمن الكادرالصح	Yes نعم	Neutral عادي	Fever حرارة	All of the above كل ما ذكر	Not very concerned لست قلقا للغاية	Yes نعم	Unlikelyغير محتمل	Unsure غير متاكد	No لا	Yes, but I am not up to date نعم، ولكنني لست مطلعاً على آخر المستجدات	Other (please specify) غير ذلك (يرجى التحديد)	Always دائما	Very likely من المحتمل جدا		اعلاميا وعبر وسائل التواصل الاجتماعي
2024-03-30 20:19:04	نعم yes	سعودي Saudi	أنثى Female	31-40	PhD مرحلة الدكتوراه	Married متزوجة	Teacher معلمة	No لا	Somewhat unfamiliar غير مألوف إلى حد ما	Fever حرارة	I don't know لا اعلم	Not very concerned لست قلقا للغاية	Unsure غير متاكد	Unlikelyغير محتمل	No لا	No لا	I am not sure لست متأكدا	Lack of awareness قلة الوعي	Often غالبا	Likely محتمل
2024-03-30 20:21:47	نعم yes	غير سعودي None Saudi	أنثى Female	under 18-25	School المدرسة	Single عزباء	Unemployed غير موظفة	Yes نعم	Somewhat unfamiliar غير مألوف إلى حد ما	Skin Rash الطفح الجلدي, Joint pain الم في المفاصل	Direct contact with an infected person الاتصال المباشر بشخص مصاب	Not very concerned لست قلقا للغاية	No لا	Unlikelyغير محتمل	No لا	No لا	I am not sure لست متأكدا	Lack of awareness قلة الوعي	Always دائما	Likely محتمل
2024-03-30 20:22:11	نعم yes	سعودي Saudi	أنثى Female	31-40	PhD مرحلة الدكتوراه	Single عزباء	Teacher معلمة	No لا	Somewhat unfamiliar غير مألوف إلى حد ما	Fever حرارة, Joint pain الم في المفاصل	I don't know لا اعلم	Very concerned قلقة للغاية	Yes نعم	Very unlikely من المستبعد جدا	No لا	No لا	I am not sure لست متأكدا	Concerns about vaccine safety المخاوف بشأن سلامة اللقاحات	Always دائما	Neutral حيادي
2024-03-30 20:22:55	نعم yes	غير سعودي None Saudi	أنثى Female	under 18-25	Bachelors مرحلة البكالوريوس	Single عزباء	Student طالبة	No لا	Very unfamiliar غير مألوف للغاية	Fever حرارة	I don't know لا اعلم	Not concerned at all لست قلقا نهائيا	No لا	Very unlikely من المستبعد جدا	No لا	No لا	No, and I don't plan to get vaccinated لا، ولا أخطط للحصول على التطعيم	Concerns about vaccine safety المخاوف بشأن سلامة اللقاحات	Often غالبا	Unlikely من غير المرجح
2024-03-30 20:23:50	نعم yes	سعودي Saudi	أنثى Female	31-40	PhD مرحلة الدكتوراه	Married متزوجة	Student طالبة	Yes نعم	Somewhat knowledgeable المعرفة إلى حد ما	Fever حرارة, Skin Rash الطفح الجلدي	All of the above كل ما ذكر	Neutral عادي	Unsure غير متاكد	Unlikelyغير محتمل	No لا	No لا	Yes, but I am not up to date نعم، ولكنني لست مطلعاً على آخر المستجدات	Other (please specify) غير ذلك (يرجى التحديد)	Always دائما	Very likely من المحتمل جدا
2024-03-30 20:26:26	نعم yes	غير سعودي None Saudi	أنثى Female	under 18-25	School المدرسة	Single عزباء	Student طالبة	Yes نعم	Very unfamiliar غير مألوف للغاية	Fever حرارة	I don't know لا اعلم	Not concerned at all لست قلقا نهائيا	Unsure غير متاكد	Unlikelyغير محتمل	No لا	No لا	No, and I don't plan to get vaccinated لا، ولا أخطط للحصول على التطعيم	Lack of awareness قلة الوعي	Often غالبا	Very unlikely من المستبعد جدا
2024-03-30 20:34:30	نعم yes	سعودي Saudi	أنثى Female	26-30	PhD مرحلة الدكتوراه	Married متزوجة	Healthcare practitioner طبيبة أو من ضمن الكادرالصح	Yes نعم	Neutral عادي	Fever حرارة	Direct contact with an infected person الاتصال المباشر بشخص مصاب	Neutral عادي	Unsure غير متاكد	Neutral عادي	No لا	No لا	I am not sure لست متأكدا	Lack of awareness قلة الوعي	Always دائما	Unlikely من غير المرجح	لا اعلم	التوعيه يجب ان تكون لجميع مناطق المملكه وليس فقط للرياض مع العلم اني اجبت ع الاستبيان وانا من خارج الرياض
2024-03-30 20:43:44	نعم yes	غير سعودي None Saudi	أنثى Female	under 18-25	Bachelors مرحلة البكالوريوس	Single عزباء	Student طالبة	No لا	Somewhat unfamiliar غير مألوف إلى حد ما	Fever حرارة, Skin Rash الطفح الجلدي, Headache صداع	I don't know لا اعلم	Neutral عادي	Unsure غير متاكد	Neutral عادي	Unsure غير متاكد	No لا	I am not sure لست متأكدا	Lack of awareness قلة الوعي	Always دائما	Neutral حيادي
2024-03-30 20:49:20	نعم yes	سعودي Saudi	أنثى Female	under 18-25	Masters مرحلة الماجستير	Single عزباء	Student طالبة	Yes نعم	Somewhat knowledgeable المعرفة إلى حد ما	Fever حرارة, Skin Rash الطفح الجلدي	I don't know لا اعلم	Not very concerned لست قلقا للغاية	Yes نعم	Unlikelyغير محتمل	No لا	No لا	Yes, but I am not up to date نعم، ولكنني لست مطلعاً على آخر المستجدات	Other (please specify) غير ذلك (يرجى التحديد)	Always دائما	Very likely من المحتمل جدا
2024-03-30 20:53:41	نعم yes	سعودي Saudi	أنثى Female	26-30	Masters مرحلة الماجستير	Single عزباء	Student طالبة	Yes نعم	Neutral عادي	Fever حرارة, Skin Rash الطفح الجلدي, Joint pain الم في المفاصل, Headache صداع, Cough كحة	I don't know لا اعلم	Neutral عادي	Unsure غير متاكد	Unlikelyغير محتمل	No لا	No لا	I am not sure لست متأكدا	Other (please specify) غير ذلك (يرجى التحديد)	Always دائما	Very likely من المحتمل جدا
2024-03-30 20:53:54	نعم yes	غير سعودي None Saudi	أنثى Female	31-40	PhD مرحلة الدكتوراه	Single عزباء	Unemployed غير موظفة	No لا	Very unfamiliar غير مألوف للغاية	Fever حرارة, Skin Rash الطفح الجلدي	I don't know لا اعلم	Neutral عادي	Yes نعم	Neutral عادي	No لا	No لا	I am not sure لست متأكدا	Other (please specify) غير ذلك (يرجى التحديد)	Always دائما	Likely محتمل
2024-03-30 21:10:22	نعم yes	غير سعودي None Saudi	أنثى Female	under 18-25	Bachelors مرحلة البكالوريوس	Single عزباء	Student طالبة	No لا	Very unfamiliar غير مألوف للغاية	Fever حرارة, Headache صداع	I don't know لا اعلم	Neutral عادي	Unsure غير متاكد	Unlikelyغير محتمل	Unsure غير متاكد	No لا	I am not sure لست متأكدا	Lack of awareness قلة الوعي	Always دائما	Neutral حيادي
2024-03-30 21:18:57	نعم yes	غير سعودي None Saudi	أنثى Female	under 18-25	School المدرسة	Single عزباء	Student طالبة	Yes نعم	Somewhat knowledgeable المعرفة إلى حد ما	Fever حرارة, Cough كحة	Airborne droplets القطيرات المحمولة جوا	Not very concerned لست قلقا للغاية	Yes نعم	Unlikelyغير محتمل	No لا	No لا	Yes, but I am not up to date نعم، ولكنني لست مطلعاً على آخر المستجدات	Other (please specify) غير ذلك (يرجى التحديد)	Often غالبا	Very likely من المحتمل جدا
2024-03-30 21:27:37	نعم yes	سعودي Saudi	أنثى Female	under 18-25	School المدرسة	Single عزباء	Student طالبة	No لا	Very unfamiliar غير مألوف للغاية	Fever حرارة, Joint pain الم في المفاصل	I don't know لا اعلم	Not very concerned لست قلقا للغاية	Unsure غير متاكد	Very unlikely من المستبعد جدا	No لا	No لا	No, and I don't plan to get vaccinated لا، ولا أخطط للحصول على التطعيم	Other (please specify) غير ذلك (يرجى التحديد)	Always دائما	Unlikely من غير المرجح	لااعلم	لااعلم
2024-03-30 21:38:02	نعم yes	سعودي Saudi	أنثى Female	31-40	Masters مرحلة الماجستير	Single عزباء	محاضر	Yes نعم	Somewhat knowledgeable المعرفة إلى حد ما	Fever حرارة, Skin Rash الطفح الجلدي, Cough كحة	Direct contact with an infected person الاتصال المباشر بشخص مصاب	Neutral عادي	No لا	Unlikelyغير محتمل	Unsure غير متاكد	No لا	I am not sure لست متأكدا	Other (please specify) غير ذلك (يرجى التحديد)	Always دائما	Neutral حيادي		التوعية في المدارس والجامعات
2024-03-30 21:42:36	نعم yes	غير سعودي None Saudi	أنثى Female	under 18-25	School المدرسة	Single عزباء	Student طالبة	Yes نعم	Somewhat unfamiliar غير مألوف إلى حد ما	Fever حرارة, Skin Rash الطفح الجلدي, Headache صداع, Cough كحة	I don't know لا اعلم	Not very concerned لست قلقا للغاية	Unsure غير متاكد	Unlikelyغير محتمل	No لا	No لا	I am not sure لست متأكدا	Lack of awareness قلة الوعي	Always دائما	Neutral حيادي
2024-03-30 21:55:10	نعم yes	غير سعودي None Saudi	أنثى Female	under 18-25	School المدرسة	Single عزباء	Student طالبة	Yes نعم	Somewhat unfamiliar غير مألوف إلى حد ما	Fever حرارة	I don't know لا اعلم	Not concerned at all لست قلقا نهائيا	Unsure غير متاكد	Neutral عادي	Unsure غير متاكد	No لا	I am not sure لست متأكدا	Other (please specify) غير ذلك (يرجى التحديد)	Always دائما	Neutral حيادي
2024-03-30 22:02:15	نعم yes	غير سعودي None Saudi	أنثى Female	under 18-25	School المدرسة	Single عزباء	Engineer مهندسة	Yes نعم	Very unfamiliar غير مألوف للغاية	Fever حرارة, Skin Rash الطفح الجلدي, Joint pain الم في المفاصل, Headache صداع	All of the above كل ما ذكر	Not very concerned لست قلقا للغاية	Unsure غير متاكد	Unlikelyغير محتمل	No لا	No لا	Yes, and I am up to date نعم، وأنا مطلع على كل ما هو جديد	Other (please specify) غير ذلك (يرجى التحديد)	Often غالبا	Very likely من المحتمل جدا
2024-03-30 22:22:41	نعم yes	سعودي Saudi	أنثى Female	41-50	Bachelors مرحلة البكالوريوس	Married متزوجة	Healthcare practitioner طبيبة أو من ضمن الكادرالصح	Yes نعم	Neutral عادي	Fever حرارة, Skin Rash الطفح الجلدي	All of the above كل ما ذكر	Not very concerned لست قلقا للغاية	No لا	Unlikelyغير محتمل	Unsure غير متاكد	No لا	Yes, and I am up to date نعم، وأنا مطلع على كل ما هو جديد	Lack of awareness قلة الوعي	Always دائما	Very likely من المحتمل جدا
2024-03-30 22:36:49	نعم yes	غير سعودي None Saudi	أنثى Female	under 18-25	Bachelors مرحلة البكالوريوس	Single عزباء	Student طالبة	No لا	Very unfamiliar غير مألوف للغاية	Skin Rash الطفح الجلدي	I don't know لا اعلم	Not very concerned لست قلقا للغاية	Unsure غير متاكد	Unlikelyغير محتمل	No لا	No لا	I am not sure لست متأكدا	Other (please specify) غير ذلك (يرجى التحديد)	Occasionally أحياناً	Unlikely من غير المرجح
2024-03-31 01:42:23	نعم yes	سعودي Saudi	أنثى Female	under 18-25	Bachelors مرحلة البكالوريوس	Single عزباء	Internship	Yes نعم	Neutral عادي	Fever حرارة, Skin Rash الطفح الجلدي, Headache صداع	Airborne droplets القطيرات المحمولة جوا	Very concerned قلقة للغاية	Yes نعم	Very unlikely من المستبعد جدا	No لا	No لا	I am not sure لست متأكدا	Lack of awareness قلة الوعي	Always دائما	Very likely من المحتمل جدا
2024-03-31 02:43:04	نعم yes	سعودي Saudi	أنثى Female	under 18-25	Bachelors مرحلة البكالوريوس	Single عزباء	Student طالبة	Yes نعم	Very knowledgeable دراية جداً	Skin Rash الطفح الجلدي	Direct contact with an infected person الاتصال المباشر بشخص مصاب	Neutral عادي	Yes نعم	Very unlikely من المستبعد جدا	Unsure غير متاكد	No لا	Yes, but I am not up to date نعم، ولكنني لست مطلعاً على آخر المستجدات	Lack of awareness قلة الوعي	Often غالبا	Very likely من المحتمل جدا
2024-03-31 07:06:38	نعم yes	غير سعودي None Saudi	أنثى Female	under 18-25	Bachelors مرحلة البكالوريوس	Single عزباء	Student طالبة	Yes نعم	Neutral عادي	Fever حرارة, Skin Rash الطفح الجلدي, Joint pain الم في المفاصل, Headache صداع, Cough كحة	All of the above كل ما ذكر	Not very concerned لست قلقا للغاية	Yes نعم	Very unlikely من المستبعد جدا	No لا	No لا	Yes, and I am up to date نعم، وأنا مطلع على كل ما هو جديد	Other (please specify) غير ذلك (يرجى التحديد)	Always دائما	Very likely من المحتمل جدا
2024-03-31 12:25:34	نعم yes	غير سعودي None Saudi	أنثى Female	under 18-25	School المدرسة	Single عزباء	Student طالبة	Yes نعم	Neutral عادي	Fever حرارة, Skin Rash الطفح الجلدي, Headache صداع	I don't know لا اعلم	Neutral عادي	Yes نعم	Unlikelyغير محتمل	Yes نعم	No لا	Yes, and I am up to date نعم، وأنا مطلع على كل ما هو جديد	Other (please specify) غير ذلك (يرجى التحديد)	Often غالبا	Very likely من المحتمل جدا
2024-03-31 12:37:43	نعم yes	غير سعودي None Saudi	أنثى Female	26-30	Bachelors مرحلة البكالوريوس	Married متزوجة	Student طالبة	No لا	Very unfamiliar غير مألوف للغاية	Fever حرارة, Skin Rash الطفح الجلدي, Joint pain الم في المفاصل	All of the above كل ما ذكر	Concerned قلقة	Yes نعم	Very unlikely من المستبعد جدا	Yes نعم	No لا	Yes, but I am not up to date نعم، ولكنني لست مطلعاً على آخر المستجدات	Other (please specify) غير ذلك (يرجى التحديد)	Often غالبا	Very likely من المحتمل جدا
2024-03-31 13:45:48	نعم yes	غير سعودي None Saudi	أنثى Female	under 18-25	Bachelors مرحلة البكالوريوس	Single عزباء	Student طالبة	No لا	Very unfamiliar غير مألوف للغاية	Headache صداع	I don't know لا اعلم	Not concerned at all لست قلقا نهائيا	Unsure غير متاكد	Very unlikely من المستبعد جدا	Unsure غير متاكد	No لا	I am not sure لست متأكدا	Other (please specify) غير ذلك (يرجى التحديد)	Always دائما	Neutral حيادي
2024-03-31 17:25:03	نعم yes	سعودي Saudi	أنثى Female	under 18-25	School المدرسة	Single عزباء	Student طالبة	No لا	Very unfamiliar غير مألوف للغاية	Skin Rash الطفح الجلدي	I don't know لا اعلم	Concerned قلقة	Unsure غير متاكد	Neutral عادي	Unsure غير متاكد	No لا	I am not sure لست متأكدا	Other (please specify) غير ذلك (يرجى التحديد)	Often غالبا	Likely محتمل
2024-03-31 17:48:49	نعم yes	سعودي Saudi	أنثى Female	under 18-25	Bachelors مرحلة البكالوريوس	Single عزباء	Student طالبة	Yes نعم	Neutral عادي	Fever حرارة, Joint pain الم في المفاصل, Headache صداع	All of the above كل ما ذكر	Neutral عادي	Unsure غير متاكد	Neutral عادي	No لا	No لا	Yes, but I am not up to date نعم، ولكنني لست مطلعاً على آخر المستجدات	Other (please specify) غير ذلك (يرجى التحديد)	Always دائما	Likely محتمل
2024-03-31 18:54:57	نعم yes	سعودي Saudi	أنثى Female	under 18-25	Bachelors مرحلة البكالوريوس	Single عزباء	Student طالبة	No لا	Very unfamiliar غير مألوف للغاية	Fever حرارة, Joint pain الم في المفاصل	I don't know لا اعلم	Not concerned at all لست قلقا نهائيا	Unsure غير متاكد	Very unlikely من المستبعد جدا	Unsure غير متاكد	No لا	I am not sure لست متأكدا	Other (please specify) غير ذلك (يرجى التحديد)	Often غالبا	Very likely من المحتمل جدا
2024-03-31 19:21:40	نعم yes	سعودي Saudi	أنثى Female	under 18-25	School المدرسة	Single عزباء	Student طالبة	Yes نعم	Somewhat knowledgeable المعرفة إلى حد ما	Fever حرارة, Joint pain الم في المفاصل, Headache صداع	All of the above كل ما ذكر	Neutral عادي	Yes نعم	Very unlikely من المستبعد جدا	Yes نعم	No لا	Yes, but I am not up to date نعم، ولكنني لست مطلعاً على آخر المستجدات	Other (please specify) غير ذلك (يرجى التحديد)	Always دائما	Very likely من المحتمل جدا
2024-03-31 21:02:14	نعم yes	سعودي Saudi	أنثى Female	under 18-25	Bachelors مرحلة البكالوريوس	Single عزباء	Student طالبة	Yes نعم	Neutral عادي	Fever حرارة, Skin Rash الطفح الجلدي, Headache صداع	All of the above كل ما ذكر	Concerned قلقة	Unsure غير متاكد	Unlikelyغير محتمل	Yes نعم	No لا	I am not sure لست متأكدا	Other (please specify) غير ذلك (يرجى التحديد)	Always دائما	Likely محتمل		اعلانات
2024-04-01 00:51:47	نعم yes	سعودي Saudi	أنثى Female	under 18-25	Bachelors مرحلة البكالوريوس	Single عزباء	Student طالبة	No لا	Somewhat unfamiliar غير مألوف إلى حد ما	Fever حرارة, Skin Rash الطفح الجلدي	All of the above كل ما ذكر	Concerned قلقة	Unsure غير متاكد	Unlikelyغير محتمل	No لا	No لا	I am not sure لست متأكدا	Other (please specify) غير ذلك (يرجى التحديد)	Always دائما	Neutral حيادي		حملات توعوية في منصات وسائل التواصل الاجتماعي
2024-04-01 02:57:00	نعم yes	سعودي Saudi	أنثى Female	under 18-25	Bachelors مرحلة البكالوريوس	Single عزباء	Student طالبة	Yes نعم	Somewhat unfamiliar غير مألوف إلى حد ما	Fever حرارة, Skin Rash الطفح الجلدي, Joint pain الم في المفاصل	Airborne droplets القطيرات المحمولة جوا	Not concerned at all لست قلقا نهائيا	Unsure غير متاكد	Very unlikely من المستبعد جدا	Yes نعم	No لا	I am not sure لست متأكدا	Other (please specify) غير ذلك (يرجى التحديد)	Always دائما	Likely محتمل
2024-04-01 11:27:05	نعم yes	سعودي Saudi	أنثى Female	41-50	Bachelors مرحلة البكالوريوس	Married متزوجة	Unemployed غير موظفة	Yes نعم	Neutral عادي	Fever حرارة, Skin Rash الطفح الجلدي	Direct contact with an infected person الاتصال المباشر بشخص مصاب	Concerned قلقة	No لا	Neutral عادي	No لا	No لا	No, and I don't plan to get vaccinated لا، ولا أخطط للحصول على التطعيم	Lack of awareness قلة الوعي	Always دائما	Neutral حيادي	لايوجد	نشرها بوسائل الإعلام
2024-04-03 20:14:48	نعم yes	سعودي Saudi	أنثى Female	under 18-25	Bachelors مرحلة البكالوريوس	Single عزباء	Private sector قطاع خاص	No لا	Very unfamiliar غير مألوف للغاية	Fever حرارة	Direct contact with an infected person الاتصال المباشر بشخص مصاب	Very concerned قلقة للغاية	Yes نعم	Unlikelyغير محتمل	No لا	No لا	I am not sure لست متأكدا	Other (please specify) غير ذلك (يرجى التحديد)	Always دائما	Very likely من المحتمل جدا
2024-04-03 21:57:09	نعم yes	سعودي Saudi	أنثى Female	41-50	Bachelors مرحلة البكالوريوس	Married متزوجة	Teacher معلمة	Yes نعم	Somewhat knowledgeable المعرفة إلى حد ما	Fever حرارة, Skin Rash الطفح الجلدي	Direct contact with an infected person الاتصال المباشر بشخص مصاب	Not concerned at all لست قلقا نهائيا	Yes نعم	Very unlikely من المستبعد جدا	Unsure غير متاكد	No لا	Yes, but I am not up to date نعم، ولكنني لست مطلعاً على آخر المستجدات	Lack of awareness قلة الوعي	Often غالبا	Very likely من المحتمل جدا	لا	لا
2024-04-05 00:04:46	نعم yes	سعودي Saudi	أنثى Female	under 18-25	Bachelors مرحلة البكالوريوس	Single عزباء	Student طالبة	Yes نعم	Somewhat unfamiliar غير مألوف إلى حد ما	Fever حرارة	I don't know لا اعلم	Not very concerned لست قلقا للغاية	No لا	Unlikelyغير محتمل	Yes نعم	No لا	Yes, but I am not up to date نعم، ولكنني لست مطلعاً على آخر المستجدات	Other (please specify) غير ذلك (يرجى التحديد)	Always دائما	Very likely من المحتمل جدا
2024-04-05 00:05:29	نعم yes	سعودي Saudi	أنثى Female	under 18-25	Bachelors مرحلة البكالوريوس	Single عزباء	Student طالبة	No لا	Somewhat unfamiliar غير مألوف إلى حد ما	Fever حرارة, Skin Rash الطفح الجلدي, Joint pain الم في المفاصل, Headache صداع, Cough كحة	I don't know لا اعلم	Neutral عادي	Unsure غير متاكد	Very unlikely من المستبعد جدا	No لا	No لا	I am not sure لست متأكدا	Other (please specify) غير ذلك (يرجى التحديد)	Often غالبا	Neutral حيادي
2024-04-05 00:23:53	نعم yes	سعودي Saudi	أنثى Female	under 18-25	Bachelors مرحلة البكالوريوس	Single عزباء	Student طالبة	Yes نعم	Somewhat unfamiliar غير مألوف إلى حد ما	Fever حرارة, Skin Rash الطفح الجلدي, Joint pain الم في المفاصل	Direct contact with an infected person الاتصال المباشر بشخص مصاب	Neutral عادي	Yes نعم	Unlikelyغير محتمل	No لا	No لا	Yes, but I am not up to date نعم، ولكنني لست مطلعاً على آخر المستجدات	Other (please specify) غير ذلك (يرجى التحديد)	Always دائما	Likely محتمل
2024-04-05 00:24:39	نعم yes	سعودي Saudi	أنثى Female	under 18-25	Bachelors مرحلة البكالوريوس	Single عزباء	Student طالبة	No لا	Neutral عادي	Fever حرارة	Contaminated surfaces الأسطح الملوثة	Concerned قلقة	Yes نعم	Neutral عادي	No لا	No لا	No, but I plan to get vaccinated لا، ولكني أخطط للحصول على التطعيم	Concerns about vaccine safety المخاوف بشأن سلامة اللقاحات	Always دائما	Likely محتمل
2024-04-05 00:28:01	نعم yes	سعودي Saudi	أنثى Female	under 18-25	Bachelors مرحلة البكالوريوس	Single عزباء	Student طالبة	Yes نعم	Neutral عادي	Fever حرارة, Skin Rash الطفح الجلدي, Joint pain الم في المفاصل, Headache صداع, Cough كحة	Airborne droplets القطيرات المحمولة جوا	Not concerned at all لست قلقا نهائيا	No لا	Very unlikely من المستبعد جدا	Yes نعم	No لا	Yes, and I am up to date نعم، وأنا مطلع على كل ما هو جديد	Other (please specify) غير ذلك (يرجى التحديد)	Always دائما	Very likely من المحتمل جدا
2024-04-05 00:31:30	نعم yes	سعودي Saudi	أنثى Female	under 18-25	Bachelors مرحلة البكالوريوس	Single عزباء	Student طالبة	No لا	Somewhat unfamiliar غير مألوف إلى حد ما	Fever حرارة, Skin Rash الطفح الجلدي, Headache صداع, Cough كحة	I don't know لا اعلم	Neutral عادي	Unsure غير متاكد	Unlikelyغير محتمل	No لا	No لا	I am not sure لست متأكدا	Other (please specify) غير ذلك (يرجى التحديد)	Often غالبا	Likely محتمل
2024-04-05 00:32:01	نعم yes	سعودي Saudi	أنثى Female	under 18-25	Bachelors مرحلة البكالوريوس	Single عزباء	Student طالبة	Yes نعم	Somewhat knowledgeable المعرفة إلى حد ما	Fever حرارة, Skin Rash الطفح الجلدي	Direct contact with an infected person الاتصال المباشر بشخص مصاب	Neutral عادي	Unsure غير متاكد	Likely المحتمل	No لا	No لا	Yes, but I am not up to date نعم، ولكنني لست مطلعاً على آخر المستجدات	Other (please specify) غير ذلك (يرجى التحديد)	Occasionally أحياناً	Likely محتمل
2024-04-05 00:46:39	نعم yes	سعودي Saudi	أنثى Female	under 18-25	Bachelors مرحلة البكالوريوس	Single عزباء	Student طالبة	No لا	Very unfamiliar غير مألوف للغاية	Skin Rash الطفح الجلدي	Airborne droplets القطيرات المحمولة جوا	Neutral عادي	No لا	Neutral عادي	Yes نعم	Yes نعم	Yes, but I am not up to date نعم، ولكنني لست مطلعاً على آخر المستجدات	Concerns about vaccine safety المخاوف بشأن سلامة اللقاحات	Occasionally أحياناً	Likely محتمل
2024-04-05 00:58:11	نعم yes	سعودي Saudi	أنثى Female	under 18-25	Bachelors مرحلة البكالوريوس	Single عزباء	Student طالبة	No لا	Very unfamiliar غير مألوف للغاية	Fever حرارة	I don't know لا اعلم	Not very concerned لست قلقا للغاية	Unsure غير متاكد	Very unlikely من المستبعد جدا	Unsure غير متاكد	No لا	I am not sure لست متأكدا	Other (please specify) غير ذلك (يرجى التحديد)	Often غالبا	Likely محتمل
2024-04-05 01:27:32	نعم yes	سعودي Saudi	أنثى Female	under 18-25	Bachelors مرحلة البكالوريوس	Single عزباء	Student طالبة	No لا	Very unfamiliar غير مألوف للغاية	Skin Rash الطفح الجلدي, Joint pain الم في المفاصل	I don't know لا اعلم	Neutral عادي	Unsure غير متاكد	Neutral عادي	Unsure غير متاكد	No لا	I am not sure لست متأكدا	Lack of awareness قلة الوعي	Always دائما	Neutral حيادي
2024-04-05 02:18:28	نعم yes	سعودي Saudi	أنثى Female	under 18-25	Bachelors مرحلة البكالوريوس	Single عزباء	Student طالبة	Yes نعم	Somewhat knowledgeable المعرفة إلى حد ما	Fever حرارة, Skin Rash الطفح الجلدي, Headache صداع	I don't know لا اعلم	Not concerned at all لست قلقا نهائيا	Unsure غير متاكد	Unlikelyغير محتمل	No لا	No لا	I am not sure لست متأكدا	Other (please specify) غير ذلك (يرجى التحديد)	Always دائما	Neutral حيادي
2024-04-05 02:37:46	نعم yes	سعودي Saudi	أنثى Female	41-50	Bachelors مرحلة البكالوريوس	Married متزوجة	Unemployed غير موظفة	Yes نعم	Somewhat knowledgeable المعرفة إلى حد ما	Skin Rash الطفح الجلدي	All of the above كل ما ذكر	Concerned قلقة	Unsure غير متاكد	Very likely من المحتمل جد	Unsure غير متاكد	No لا	Yes, but I am not up to date نعم، ولكنني لست مطلعاً على آخر المستجدات	Lack of awareness قلة الوعي	Occasionally أحياناً	Neutral حيادي	لااعلم	لا
2024-04-05 02:49:26	نعم yes	سعودي Saudi	أنثى Female	under 18-25	Bachelors مرحلة البكالوريوس	Single عزباء	Student طالبة	No لا	Very unfamiliar غير مألوف للغاية	Fever حرارة	Direct contact with an infected person الاتصال المباشر بشخص مصاب	Concerned قلقة	Yes نعم	Very unlikely من المستبعد جدا	No لا	No لا	No, but I plan to get vaccinated لا، ولكني أخطط للحصول على التطعيم	Lack of awareness قلة الوعي	Always دائما	Likely محتمل
2024-04-05 03:03:27	نعم yes	سعودي Saudi	أنثى Female	31-40	Bachelors مرحلة البكالوريوس	Married متزوجة	Unemployed غير موظفة	Yes نعم	Somewhat knowledgeable المعرفة إلى حد ما	Fever حرارة, Skin Rash الطفح الجلدي	Direct contact with an infected person الاتصال المباشر بشخص مصاب	Neutral عادي	Unsure غير متاكد	Likely المحتمل	Yes نعم	No لا	I am not sure لست متأكدا	Lack of awareness قلة الوعي	Often غالبا	Likely محتمل
2024-04-05 03:07:32	نعم yes	سعودي Saudi	أنثى Female	41-50	Bachelors مرحلة البكالوريوس	Married متزوجة	Unemployed غير موظفة	Yes نعم	Somewhat knowledgeable المعرفة إلى حد ما	Skin Rash الطفح الجلدي	I don't know لا اعلم	Concerned قلقة	Unsure غير متاكد	Unlikelyغير محتمل	No لا	No لا	I am not sure لست متأكدا	Lack of awareness قلة الوعي	Always دائما	Likely محتمل
2024-04-05 03:12:49	نعم yes	سعودي Saudi	أنثى Female	under 18-25	Bachelors مرحلة البكالوريوس	Single عزباء	Student طالبة	Yes نعم	Neutral عادي	Fever حرارة, Skin Rash الطفح الجلدي, Headache صداع	Direct contact with an infected person الاتصال المباشر بشخص مصاب	Neutral عادي	Unsure غير متاكد	Neutral عادي	No لا	No لا	I am not sure لست متأكدا	Other (please specify) غير ذلك (يرجى التحديد)	Always دائما	Likely محتمل
2024-04-05 03:13:08	نعم yes	سعودي Saudi	أنثى Female	under 18-25	Bachelors مرحلة البكالوريوس	Single عزباء	Student طالبة	No لا	Somewhat unfamiliar غير مألوف إلى حد ما	Fever حرارة, Headache صداع, Cough كحة	All of the above كل ما ذكر	Not very concerned لست قلقا للغاية	Yes نعم	Unlikelyغير محتمل	No لا	Yes نعم	Yes, but I am not up to date نعم، ولكنني لست مطلعاً على آخر المستجدات	Other (please specify) غير ذلك (يرجى التحديد)	Always دائما	Likely محتمل
2024-04-05 03:27:24	نعم yes	سعودي Saudi	أنثى Female	under 18-25	School المدرسة	Single عزباء	Student طالبة	Yes نعم	Neutral عادي	Fever حرارة, Skin Rash الطفح الجلدي	Direct contact with an infected person الاتصال المباشر بشخص مصاب	Neutral عادي	Yes نعم	Very unlikely من المستبعد جدا	Unsure غير متاكد	No لا	I am not sure لست متأكدا	Lack of awareness قلة الوعي	Always دائما	Neutral حيادي
2024-04-05 04:01:50	نعم yes	سعودي Saudi	أنثى Female	under 18-25	Bachelors مرحلة البكالوريوس	Single عزباء	Student طالبة	No لا	Somewhat unfamiliar غير مألوف إلى حد ما	Fever حرارة, Headache صداع, Cough كحة	Direct contact with an infected person الاتصال المباشر بشخص مصاب	Neutral عادي	Unsure غير متاكد	Very unlikely من المستبعد جدا	No لا	No لا	No, and I don't plan to get vaccinated لا، ولا أخطط للحصول على التطعيم	Other (please specify) غير ذلك (يرجى التحديد)	Always دائما	Neutral حيادي
2024-04-05 05:51:12	نعم yes	سعودي Saudi	أنثى Female	under 18-25	School المدرسة	Single عزباء	Unemployed غير موظفة	No لا	Very unfamiliar غير مألوف للغاية	Fever حرارة, Headache صداع, Cough كحة	I don't know لا اعلم	Concerned قلقة	Unsure غير متاكد	Unlikelyغير محتمل	No لا	No لا	I am not sure لست متأكدا	Other (please specify) غير ذلك (يرجى التحديد)	Always دائما	Likely محتمل	لا اعلم	لا يوجد
2024-04-05 05:55:50	نعم yes	سعودي Saudi	أنثى Female	under 18-25	School المدرسة	Single عزباء	Unemployed غير موظفة	Yes نعم	Somewhat knowledgeable المعرفة إلى حد ما	Fever حرارة, Skin Rash الطفح الجلدي, Joint pain الم في المفاصل, Headache صداع	Airborne droplets القطيرات المحمولة جوا	Neutral عادي	Unsure غير متاكد	Very unlikely من المستبعد جدا	Yes نعم	No لا	No, and I don't plan to get vaccinated لا، ولا أخطط للحصول على التطعيم	Other (please specify) غير ذلك (يرجى التحديد)	Always دائما	Likely محتمل	لا يوجد	وضع الكمامات و معقم
2024-04-05 13:58:52	نعم yes	سعودي Saudi	أنثى Female	under 18-25	Bachelors مرحلة البكالوريوس	Single عزباء	Student طالبة	No لا	Somewhat unfamiliar غير مألوف إلى حد ما	Skin Rash الطفح الجلدي	I don't know لا اعلم	Neutral عادي	Yes نعم	Neutral عادي	Unsure غير متاكد	No لا	I am not sure لست متأكدا	Other (please specify) غير ذلك (يرجى التحديد)	Often غالبا	Neutral حيادي
2024-04-05 22:48:12	نعم yes	سعودي Saudi	أنثى Female	under 18-25	School المدرسة	Single عزباء	Student طالبة	Yes نعم	Very knowledgeable دراية جداً	Fever حرارة, Joint pain الم في المفاصل, Headache صداع	All of the above كل ما ذكر	Neutral عادي	Yes نعم	Very unlikely من المستبعد جدا	Yes نعم	No لا	Yes, but I am not up to date نعم، ولكنني لست مطلعاً على آخر المستجدات	Other (please specify) غير ذلك (يرجى التحديد)	Often غالبا	Likely محتمل
2024-04-06 03:07:16	نعم yes	سعودي Saudi	أنثى Female	under 18-25	Bachelors مرحلة البكالوريوس	Single عزباء	Student طالبة	Yes نعم	Neutral عادي	Fever حرارة, Skin Rash الطفح الجلدي, Joint pain الم في المفاصل	Direct contact with an infected person الاتصال المباشر بشخص مصاب	Not concerned at all لست قلقا نهائيا	No لا	Very unlikely من المستبعد جدا	Yes نعم	No لا	I am not sure لست متأكدا	Other (please specify) غير ذلك (يرجى التحديد)	Always دائما	Very likely من المحتمل جدا
2024-04-24 09:38:55	لا NO	سعودي Saudi	ذكر Male	under 18-25	Bachelors مرحلة البكالوريوس	Single عزباء	Unemployed غير موظفة	No لا	Very unfamiliar غير مألوف للغاية
2024-04-24 09:39:23	نعم yes	سعودي Saudi	أنثى Female	under 18-25	Bachelors مرحلة البكالوريوس	Single عزباء	Student طالبة	No لا	Very unfamiliar غير مألوف للغاية	Fever حرارة, Joint pain الم في المفاصل, Cough كحة	I don't know لا اعلم	Neutral عادي	Unsure غير متاكد	Neutral عادي	No لا	No لا	I am not sure لست متأكدا	Concerns about vaccine safety المخاوف بشأن سلامة اللقاحات	Often غالبا	Neutral حيادي
2024-04-24 09:39:41	نعم yes	سعودي Saudi	أنثى Female	under 18-25	Bachelors مرحلة البكالوريوس	Single عزباء	Student طالبة	No لا	Very unfamiliar غير مألوف للغاية	Joint pain الم في المفاصل	I don't know لا اعلم	Not very concerned لست قلقا للغاية	Unsure غير متاكد	Neutral عادي	No لا	No لا	No, and I don't plan to get vaccinated لا، ولا أخطط للحصول على التطعيم	Lack of awareness قلة الوعي	Always دائما	Neutral حيادي
2024-04-24 09:40:43	نعم yes	سعودي Saudi	أنثى Female	26-30	Masters مرحلة الماجستير	Single عزباء	Private sector قطاع خاص	Yes نعم	Very knowledgeable دراية جداً	Skin Rash الطفح الجلدي, Joint pain الم في المفاصل, Headache صداع	Direct contact with an infected person الاتصال المباشر بشخص مصاب	Neutral عادي	Yes نعم	Very likely من المحتمل جد	No لا	No لا	Yes, but I am not up to date نعم، ولكنني لست مطلعاً على آخر المستجدات	No access to healthcare عدم الحصول على الرعاية الصحية	Always دائما	Very likely من المحتمل جدا
2024-04-24 09:41:48	نعم yes	سعودي Saudi	أنثى Female	under 18-25	Bachelors مرحلة البكالوريوس	Single عزباء	Student طالبة	Yes نعم	Somewhat unfamiliar غير مألوف إلى حد ما	Skin Rash الطفح الجلدي, Joint pain الم في المفاصل, Cough كحة	I don't know لا اعلم	Neutral عادي	Unsure غير متاكد	Neutral عادي	No لا	No لا	No, and I don't plan to get vaccinated لا، ولا أخطط للحصول على التطعيم	Lack of awareness قلة الوعي	Often غالبا	Neutral حيادي	لا يوجد	يفضل نشر فيديوهات توضح خطورة المرض ومامدى ضرورة واهمية التطعيم ضد المرض.
2024-04-24 09:54:05	نعم yes	سعودي Saudi	أنثى Female	41-50	PhD مرحلة الدكتوراه	Married متزوجة	Teacher معلمة	Yes نعم	Somewhat knowledgeable المعرفة إلى حد ما	Fever حرارة	Direct contact with an infected person الاتصال المباشر بشخص مصاب	Not very concerned لست قلقا للغاية	No لا	Very unlikely من المستبعد جدا	Unsure غير متاكد	No لا	No, and I don't plan to get vaccinated لا، ولا أخطط للحصول على التطعيم	Other (please specify) غير ذلك (يرجى التحديد)	Always دائما	Neutral حيادي
2024-04-24 09:55:10	نعم yes	سعودي Saudi	أنثى Female	under 18-25	Bachelors مرحلة البكالوريوس	Single عزباء	Student طالبة	No لا	Somewhat unfamiliar غير مألوف إلى حد ما	Fever حرارة	Contaminated surfaces الأسطح الملوثة	Not very concerned لست قلقا للغاية	Unsure غير متاكد	Neutral عادي	No لا	No لا	No, and I don't plan to get vaccinated لا، ولا أخطط للحصول على التطعيم	Concerns about vaccine safety المخاوف بشأن سلامة اللقاحات	Occasionally أحياناً	Neutral حيادي
2024-04-24 10:06:05	نعم yes	سعودي Saudi	أنثى Female	under 18-25	Bachelors مرحلة البكالوريوس	Single عزباء	Student طالبة	Yes نعم	Somewhat unfamiliar غير مألوف إلى حد ما	Fever حرارة, Skin Rash الطفح الجلدي	I don't know لا اعلم	Neutral عادي	Unsure غير متاكد	Neutral عادي	No لا	No لا	I am not sure لست متأكدا	Lack of awareness قلة الوعي	Always دائما	Likely محتمل	كيف تنتقل وما هي بالضبط ؟	مقاطع توعوية قصيرة وسهلة الانتشار
2024-04-24 10:07:51	نعم yes	سعودي Saudi	أنثى Female	41-50	Bachelors مرحلة البكالوريوس	Married متزوجة	Student طالبة	Yes نعم	Somewhat knowledgeable المعرفة إلى حد ما	Fever حرارة	I don't know لا اعلم	Not concerned at all لست قلقا نهائيا	Unsure غير متاكد	Neutral عادي	Unsure غير متاكد	No لا	I am not sure لست متأكدا	Lack of awareness قلة الوعي	Occasionally أحياناً	Neutral حيادي	لا أعلم شيئا عن هذا الموضوع	تكثيف برامج توعية تجاه هذا الموضوع
2024-04-24 10:14:55	نعم yes	سعودي Saudi	أنثى Female	41-50	PhD مرحلة الدكتوراه	Married متزوجة	Teacher معلمة	Yes نعم	Neutral عادي	Fever حرارة, Skin Rash الطفح الجلدي	All of the above كل ما ذكر	Very concerned قلقة للغاية	Yes نعم	Unlikelyغير محتمل	No لا	No لا	No, and I don't plan to get vaccinated لا، ولا أخطط للحصول على التطعيم	Lack of awareness قلة الوعي	Occasionally أحياناً	Likely محتمل
2024-04-24 10:16:43	نعم yes	سعودي Saudi	أنثى Female	26-30	Bachelors مرحلة البكالوريوس	Single عزباء	Unemployed غير موظفة	Yes نعم	Neutral عادي	Fever حرارة, Skin Rash الطفح الجلدي, Headache صداع	I don't know لا اعلم	Neutral عادي	Unsure غير متاكد	Neutral عادي	No لا	No لا	No, and I don't plan to get vaccinated لا، ولا أخطط للحصول على التطعيم	Other (please specify) غير ذلك (يرجى التحديد)	Always دائما	Neutral حيادي
2024-04-24 10:32:54	نعم yes	سعودي Saudi	أنثى Female	under 18-25	Masters مرحلة الماجستير	Single عزباء	Student طالبة	No لا	Very unfamiliar غير مألوف للغاية	Fever حرارة, Skin Rash الطفح الجلدي, Joint pain الم في المفاصل, Headache صداع, Cough كحة	I don't know لا اعلم	Not concerned at all لست قلقا نهائيا	No لا	Very unlikely من المستبعد جدا	No لا	No لا	I am not sure لست متأكدا	Lack of awareness قلة الوعي	Occasionally أحياناً	Neutral حيادي
2024-04-24 10:35:09	نعم yes	سعودي Saudi	أنثى Female	31-40	PhD مرحلة الدكتوراه	Married متزوجة	Teacher معلمة	Yes نعم	Somewhat knowledgeable المعرفة إلى حد ما	Skin Rash الطفح الجلدي	Direct contact with an infected person الاتصال المباشر بشخص مصاب	Not very concerned لست قلقا للغاية	No لا	Unlikelyغير محتمل	No لا	No لا	No, and I don't plan to get vaccinated لا، ولا أخطط للحصول على التطعيم	Other (please specify) غير ذلك (يرجى التحديد)	Always دائما	Very unlikely من المستبعد جدا
2024-04-24 10:36:13	نعم yes	سعودي Saudi	أنثى Female	under 18-25	Bachelors مرحلة البكالوريوس	Single عزباء	Student طالبة	No لا	Somewhat unfamiliar غير مألوف إلى حد ما	Skin Rash الطفح الجلدي, Joint pain الم في المفاصل	Airborne droplets القطيرات المحمولة جوا	Neutral عادي	Unsure غير متاكد	Unlikelyغير محتمل	No لا	No لا	I am not sure لست متأكدا	Other (please specify) غير ذلك (يرجى التحديد)	Often غالبا	Likely محتمل
2024-04-24 10:46:11	نعم yes	سعودي Saudi	أنثى Female	under 18-25	Masters مرحلة الماجستير	Married متزوجة	Unemployed غير موظفة	No لا	Very unfamiliar غير مألوف للغاية	Skin Rash الطفح الجلدي	I don't know لا اعلم	Neutral عادي	Unsure غير متاكد	Very unlikely من المستبعد جدا	Unsure غير متاكد	Yes نعم	Yes, but I am not up to date نعم، ولكنني لست مطلعاً على آخر المستجدات	Other (please specify) غير ذلك (يرجى التحديد)	Always دائما	Very likely من المحتمل جدا
2024-04-24 10:48:30	نعم yes	سعودي Saudi	أنثى Female	41-50	PhD مرحلة الدكتوراه	Married متزوجة	Teacher معلمة	Yes نعم	Somewhat unfamiliar غير مألوف إلى حد ما	Fever حرارة, Skin Rash الطفح الجلدي	I don't know لا اعلم	Neutral عادي	Unsure غير متاكد	Unlikelyغير محتمل	Unsure غير متاكد	Yes نعم	Yes, but I am not up to date نعم، ولكنني لست مطلعاً على آخر المستجدات	Lack of awareness قلة الوعي	Often غالبا	Very likely من المحتمل جدا
2024-04-24 11:00:40	نعم yes	سعودي Saudi	أنثى Female	under 18-25	Bachelors مرحلة البكالوريوس	Single عزباء	Student طالبة	No لا	Very unfamiliar غير مألوف للغاية	Fever حرارة, Skin Rash الطفح الجلدي	Direct contact with an infected person الاتصال المباشر بشخص مصاب	Concerned قلقة	Unsure غير متاكد	Very unlikely من المستبعد جدا	No لا	No لا	No, and I don't plan to get vaccinated لا، ولا أخطط للحصول على التطعيم	Lack of awareness قلة الوعي	Often غالبا	Neutral حيادي
2024-04-24 11:04:05	نعم yes	سعودي Saudi	أنثى Female	26-30	Bachelors مرحلة البكالوريوس	Single عزباء	Student طالبة	Yes نعم	Neutral عادي	Skin Rash الطفح الجلدي	I don't know لا اعلم	Neutral عادي	Yes نعم	Unlikelyغير محتمل	No لا	No لا	I am not sure لست متأكدا	Other (please specify) غير ذلك (يرجى التحديد)	Always دائما	Very likely من المحتمل جدا
2024-04-24 11:07:20	نعم yes	سعودي Saudi	أنثى Female	under 18-25	Bachelors مرحلة البكالوريوس	Single عزباء	Unemployed غير موظفة	No لا	Very unfamiliar غير مألوف للغاية	Fever حرارة, Skin Rash الطفح الجلدي, Headache صداع	I don't know لا اعلم	Neutral عادي	Unsure غير متاكد	Neutral عادي	Unsure غير متاكد	No لا	I am not sure لست متأكدا	Lack of awareness قلة الوعي	Always دائما	Neutral حيادي
2024-04-24 11:13:59	نعم yes	سعودي Saudi	أنثى Female	31-40	PhD مرحلة الدكتوراه	Single عزباء	موظفة حكومي	Yes نعم	Neutral عادي	Fever حرارة, Skin Rash الطفح الجلدي, Joint pain الم في المفاصل	I don't know لا اعلم	Not concerned at all لست قلقا نهائيا	No لا	Neutral عادي	No لا	No لا	Yes, but I am not up to date نعم، ولكنني لست مطلعاً على آخر المستجدات	Concerns about vaccine safety المخاوف بشأن سلامة اللقاحات	Always دائما	Very unlikely من المستبعد جدا
2024-04-24 11:27:50	نعم yes	سعودي Saudi	أنثى Female	31-40	Bachelors مرحلة البكالوريوس	Married متزوجة	موظفه	Yes نعم	Neutral عادي	Fever حرارة, Skin Rash الطفح الجلدي, Joint pain الم في المفاصل	I don't know لا اعلم	Not very concerned لست قلقا للغاية	Unsure غير متاكد	Neutral عادي	Unsure غير متاكد	No لا	Yes, but I am not up to date نعم، ولكنني لست مطلعاً على آخر المستجدات	Other (please specify) غير ذلك (يرجى التحديد)	Always دائما	Neutral حيادي	لايوجد	لايوجد
2024-04-24 12:17:55	نعم yes	سعودي Saudi	أنثى Female	under 18-25	Bachelors مرحلة البكالوريوس	Single عزباء	Student طالبة	No لا	Somewhat unfamiliar غير مألوف إلى حد ما	Fever حرارة, Skin Rash الطفح الجلدي, Joint pain الم في المفاصل, Headache صداع	I don't know لا اعلم	Not concerned at all لست قلقا نهائيا	Unsure غير متاكد	Very unlikely من المستبعد جدا	Unsure غير متاكد	No لا	No, and I don't plan to get vaccinated لا، ولا أخطط للحصول على التطعيم	Other (please specify) غير ذلك (يرجى التحديد)	Always دائما	Very unlikely من المستبعد جدا
2024-04-24 13:25:37	نعم yes	غير سعودي None Saudi	أنثى Female	under 18-25	Bachelors مرحلة البكالوريوس	Single عزباء	Student طالبة	Yes نعم	Neutral عادي	Fever حرارة, Skin Rash الطفح الجلدي, Joint pain الم في المفاصل	Direct contact with an infected person الاتصال المباشر بشخص مصاب	Not concerned at all لست قلقا نهائيا	No لا	Very unlikely من المستبعد جدا	No لا	No لا	I am not sure لست متأكدا	Other (please specify) غير ذلك (يرجى التحديد)	Always دائما	Likely محتمل
2024-04-24 13:43:16	نعم yes	سعودي Saudi	أنثى Female	31-40	PhD مرحلة الدكتوراه	Married متزوجة	Assistant professor	Yes نعم	Very unfamiliar غير مألوف للغاية	Skin Rash الطفح الجلدي, Cough كحة	Direct contact with an infected person الاتصال المباشر بشخص مصاب	Not very concerned لست قلقا للغاية	No لا	Unlikelyغير محتمل	No لا	No لا	No, and I don't plan to get vaccinated لا، ولا أخطط للحصول على التطعيم	Lack of awareness قلة الوعي	Always دائما	Neutral حيادي
2024-04-24 13:50:35	نعم yes	سعودي Saudi	أنثى Female	31-40	PhD مرحلة الدكتوراه	Married متزوجة	Teacher معلمة	Yes نعم	Somewhat unfamiliar غير مألوف إلى حد ما	Fever حرارة	I don't know لا اعلم	Neutral عادي	Unsure غير متاكد	Neutral عادي	Unsure غير متاكد	No لا	Yes, but I am not up to date نعم، ولكنني لست مطلعاً على آخر المستجدات	Other (please specify) غير ذلك (يرجى التحديد)	Often غالبا	Neutral حيادي
2024-04-24 14:20:28	نعم yes	سعودي Saudi	أنثى Female	under 18-25	Bachelors مرحلة البكالوريوس	Single عزباء	Student طالبة	No لا	Somewhat unfamiliar غير مألوف إلى حد ما	Cough كحة	I don't know لا اعلم	Not concerned at all لست قلقا نهائيا	Unsure غير متاكد	Very unlikely من المستبعد جدا	No لا	No لا	I am not sure لست متأكدا	Other (please specify) غير ذلك (يرجى التحديد)	Rarely نادرًا	Very likely من المحتمل جدا
2024-04-24 14:36:44	نعم yes	سعودي Saudi	أنثى Female	41-50	PhD مرحلة الدكتوراه	Married متزوجة	Private sector قطاع خاص	Yes نعم	Somewhat knowledgeable المعرفة إلى حد ما	Fever حرارة, Skin Rash الطفح الجلدي	I don't know لا اعلم	Neutral عادي	No لا	Very likely من المحتمل جد	Yes نعم	Yes نعم	No, and I don't plan to get vaccinated لا، ولا أخطط للحصول على التطعيم	Other (please specify) غير ذلك (يرجى التحديد)	Often غالبا	Likely محتمل
2024-04-24 14:48:21	نعم yes	سعودي Saudi	أنثى Female	41-50	PhD مرحلة الدكتوراه	Married متزوجة	Teacher معلمة	Yes نعم	Somewhat knowledgeable المعرفة إلى حد ما	Fever حرارة, Skin Rash الطفح الجلدي	All of the above كل ما ذكر	Not very concerned لست قلقا للغاية	Unsure غير متاكد	Unlikelyغير محتمل	No لا	No لا	Yes, and I am up to date نعم، وأنا مطلع على كل ما هو جديد	Other (please specify) غير ذلك (يرجى التحديد)	Always دائما	Likely محتمل	لا يوجد	لا
2024-04-24 15:00:41	نعم yes	سعودي Saudi	أنثى Female	41-50	Bachelors مرحلة البكالوريوس	Divorced مطلقة	موظف حكومي	Yes نعم	Somewhat knowledgeable المعرفة إلى حد ما	Skin Rash الطفح الجلدي	I don't know لا اعلم	Concerned قلقة	No لا	Very likely من المحتمل جد	Yes نعم	No لا	Yes, but I am not up to date نعم، ولكنني لست مطلعاً على آخر المستجدات	Lack of awareness قلة الوعي	Always دائما	Very likely من المحتمل جدا	اصابني مرض الحصبة الالمانية ، وكنت حامل في ابني البكر ، تعبت جدا ، اشبه ما يكون بالحزام الناري لكنه على كل جسمي ، اتعبني جدا، والحمد لله اني كنت قد تجاوزت الشهر السادس في الحمل والا كان سيؤثر على الجنين ..	الحمد لله أن قيادتنا مكنت لكل من هو في هذا الوطن التمتع بالعناية الكافية واكثر للحصول على مجتمع صحي
2024-04-24 15:02:14	نعم yes	سعودي Saudi	أنثى Female	31-40	PhD مرحلة الدكتوراه	Married متزوجة	Healthcare practitioner طبيبة أو من ضمن الكادرالصح	Yes نعم	Somewhat knowledgeable المعرفة إلى حد ما	Fever حرارة, Skin Rash الطفح الجلدي, Cough كحة	Airborne droplets القطيرات المحمولة جوا	Not very concerned لست قلقا للغاية	Yes نعم	Very unlikely من المستبعد جدا	Yes نعم	Yes نعم	Yes, and I am up to date نعم، وأنا مطلع على كل ما هو جديد	Other (please specify) غير ذلك (يرجى التحديد)	Always دائما	Very likely من المحتمل جدا
2024-04-24 15:28:42	نعم yes	سعودي Saudi	أنثى Female	41-50	PhD مرحلة الدكتوراه	Married متزوجة	Teacher معلمة	Yes نعم	Somewhat knowledgeable المعرفة إلى حد ما	Fever حرارة, Skin Rash الطفح الجلدي, Joint pain الم في المفاصل	All of the above كل ما ذكر	Not concerned at all لست قلقا نهائيا	No لا	Neutral عادي	Yes نعم	No لا	Yes, but I am not up to date نعم، ولكنني لست مطلعاً على آخر المستجدات	Lack of awareness قلة الوعي	Always دائما	Neutral حيادي
2024-04-24 16:11:11	نعم yes	سعودي Saudi	أنثى Female	31-40	Masters مرحلة الماجستير	Married متزوجة	عضو هيئة تدريس في جامعه	Yes نعم	Somewhat unfamiliar غير مألوف إلى حد ما	Fever حرارة, Skin Rash الطفح الجلدي	All of the above كل ما ذكر	Neutral عادي	Unsure غير متاكد	Likely المحتمل	Yes نعم	No لا	I am not sure لست متأكدا	Other (please specify) غير ذلك (يرجى التحديد)	Always دائما	Neutral حيادي
2024-04-24 16:23:28	نعم yes	سعودي Saudi	أنثى Female	under 18-25	Bachelors مرحلة البكالوريوس	Single عزباء	Student طالبة	No لا	Somewhat unfamiliar غير مألوف إلى حد ما	Fever حرارة, Skin Rash الطفح الجلدي, Joint pain الم في المفاصل	All of the above كل ما ذكر	Neutral عادي	Unsure غير متاكد	Neutral عادي	No لا	No لا	No, and I don't plan to get vaccinated لا، ولا أخطط للحصول على التطعيم	Lack of awareness قلة الوعي	Always دائما	Neutral حيادي		نشر الوعي والثقافة الصحية
2024-04-24 16:46:51	نعم yes	سعودي Saudi	أنثى Female	31-40	PhD مرحلة الدكتوراه	Single عزباء	Teacher معلمة	Yes نعم	Neutral عادي	Fever حرارة, Skin Rash الطفح الجلدي, Headache صداع	Direct contact with an infected person الاتصال المباشر بشخص مصاب	Not very concerned لست قلقا للغاية	Unsure غير متاكد	Very unlikely من المستبعد جدا	Yes نعم	No لا	Yes, but I am not up to date نعم، ولكنني لست مطلعاً على آخر المستجدات	Other (please specify) غير ذلك (يرجى التحديد)	Always دائما	Very unlikely من المستبعد جدا
2024-04-24 19:52:17	نعم yes	سعودي Saudi	أنثى Female	under 18-25	Bachelors مرحلة البكالوريوس	Single عزباء	Unemployed غير موظفة	No لا	Very unfamiliar غير مألوف للغاية	Skin Rash الطفح الجلدي	I don't know لا اعلم	Neutral عادي	Unsure غير متاكد	Unlikelyغير محتمل	No لا	No لا	No, but I plan to get vaccinated لا، ولكني أخطط للحصول على التطعيم	Concerns about vaccine safety المخاوف بشأن سلامة اللقاحات	Always دائما	Very likely من المحتمل جدا		عمل منشورات توعوية في الطرق وعلى الإنترنت
2024-04-24 22:27:35	نعم yes	سعودي Saudi	أنثى Female	31-40	PhD مرحلة الدكتوراه	Divorced مطلقة	Healthcare practitioner طبيبة أو من ضمن الكادرالصح	Yes نعم	Somewhat knowledgeable المعرفة إلى حد ما	Fever حرارة, Skin Rash الطفح الجلدي, Joint pain الم في المفاصل	Contaminated surfaces الأسطح الملوثة	Not very concerned لست قلقا للغاية	Yes نعم	Unlikelyغير محتمل	Yes نعم	Yes نعم	Yes, but I am not up to date نعم، ولكنني لست مطلعاً على آخر المستجدات	Other (please specify) غير ذلك (يرجى التحديد)	Always دائما	Likely محتمل
2024-04-24 23:31:21	نعم yes	سعودي Saudi	أنثى Female	under 18-25	Bachelors مرحلة البكالوريوس	Single عزباء	Student طالبة	Yes نعم	Somewhat knowledgeable المعرفة إلى حد ما	Fever حرارة, Skin Rash الطفح الجلدي	Airborne droplets القطيرات المحمولة جوا	Not very concerned لست قلقا للغاية	Yes نعم	Unlikelyغير محتمل	No لا	No لا	I am not sure لست متأكدا	Other (please specify) غير ذلك (يرجى التحديد)	Occasionally أحياناً	Likely محتمل		Do more campaigns about it and spread knowledge among social media platforms
2024-04-25 01:27:18	نعم yes	سعودي Saudi	أنثى Female	31-40	Masters مرحلة الماجستير	Married متزوجة	Student طالبة	Yes نعم	Somewhat knowledgeable المعرفة إلى حد ما	Fever حرارة, Skin Rash الطفح الجلدي	I don't know لا اعلم	Neutral عادي	Yes نعم	Neutral عادي	Yes نعم	No لا	I am not sure لست متأكدا	Other (please specify) غير ذلك (يرجى التحديد)	Often غالبا	Likely محتمل
2024-04-25 07:39:13	نعم yes	سعودي Saudi	أنثى Female	under 18-25	Bachelors مرحلة البكالوريوس	Single عزباء	Student طالبة	No لا	Very unfamiliar غير مألوف للغاية	Fever حرارة, Skin Rash الطفح الجلدي, Headache صداع	I don't know لا اعلم	Neutral عادي	No لا	Neutral عادي	No لا	No لا	I am not sure لست متأكدا	Other (please specify) غير ذلك (يرجى التحديد)	Always دائما	Neutral حيادي
2024-04-25 07:39:54	نعم yes	سعودي Saudi	أنثى Female	41-50	Masters مرحلة الماجستير	Married متزوجة	موظفة قطاع حكومي	Yes نعم	Somewhat knowledgeable المعرفة إلى حد ما	Fever حرارة, Skin Rash الطفح الجلدي	Airborne droplets القطيرات المحمولة جوا	Not concerned at all لست قلقا نهائيا	Unsure غير متاكد	Unlikelyغير محتمل	Yes نعم	No لا	Yes, but I am not up to date نعم، ولكنني لست مطلعاً على آخر المستجدات	Other (please specify) غير ذلك (يرجى التحديد)	Often غالبا	Neutral حيادي
2024-04-25 08:33:13	نعم yes	سعودي Saudi	أنثى Female	41-50	Masters مرحلة الماجستير	Married متزوجة	Teacher معلمة	Yes نعم	Neutral عادي	Fever حرارة	Direct contact with an infected person الاتصال المباشر بشخص مصاب	Not very concerned لست قلقا للغاية	Unsure غير متاكد	Unlikelyغير محتمل	No لا	No لا	Yes, but I am not up to date نعم، ولكنني لست مطلعاً على آخر المستجدات	Lack of awareness قلة الوعي	Always دائما	Very likely من المحتمل جدا	نشر مقاطع توعوية على منصات التواصل الاجتماعي	ادراجها ضمن الفعاليات السياحية وغيرها من الفعاليات
2024-04-25 09:06:20	نعم yes	سعودي Saudi	أنثى Female	under 18-25	School المدرسة	Single عزباء	Student طالبة	No لا	Somewhat unfamiliar غير مألوف إلى حد ما	Fever حرارة, Headache صداع, Cough كحة	I don't know لا اعلم	Not concerned at all لست قلقا نهائيا	Unsure غير متاكد	Very unlikely من المستبعد جدا	No لا	No لا	No, and I don't plan to get vaccinated لا، ولا أخطط للحصول على التطعيم	Lack of awareness قلة الوعي	Never أبداً	Very unlikely من المستبعد جدا
2024-04-25 09:46:39	نعم yes	سعودي Saudi	أنثى Female	under 18-25	Bachelors مرحلة البكالوريوس	Single عزباء	طالبة في دبلوم الامن السيبراني	No لا	Very unfamiliar غير مألوف للغاية	Fever حرارة, Skin Rash الطفح الجلدي	I don't know لا اعلم	Very concerned قلقة للغاية	Yes نعم	Unlikelyغير محتمل	No لا	No لا	No, and I don't plan to get vaccinated لا، ولا أخطط للحصول على التطعيم	Other (please specify) غير ذلك (يرجى التحديد)	Often غالبا	Unlikely من غير المرجح		كشف المستمر كل سنه او نصف سنه
2024-04-25 09:56:22	نعم yes	سعودي Saudi	أنثى Female	under 18-25	Bachelors مرحلة البكالوريوس	Single عزباء	Student طالبة	No لا	Very unfamiliar غير مألوف للغاية	Skin Rash الطفح الجلدي, Joint pain الم في المفاصل	I don't know لا اعلم	Neutral عادي	Unsure غير متاكد	Neutral عادي	No لا	No لا	I am not sure لست متأكدا	Other (please specify) غير ذلك (يرجى التحديد)	Always دائما	Neutral حيادي
2024-04-25 11:59:13	نعم yes	سعودي Saudi	أنثى Female	under 18-25	Bachelors مرحلة البكالوريوس	Single عزباء	Student طالبة	Yes نعم	Somewhat knowledgeable المعرفة إلى حد ما	Fever حرارة, Headache صداع, Cough كحة	Direct contact with an infected person الاتصال المباشر بشخص مصاب	Neutral عادي	Yes نعم	Unlikelyغير محتمل	Yes نعم	Yes نعم	Yes, and I am up to date نعم، وأنا مطلع على كل ما هو جديد	Lack of awareness قلة الوعي	Always دائما	Very likely من المحتمل جدا	من الممكن تطعيم الام قبل الحمل	حملة تحصين ضد الحصبة
2024-04-25 12:50:56	نعم yes	سعودي Saudi	ذكر Male	under 18-25	Bachelors مرحلة البكالوريوس	Single عزباء	Student طالبة	No لا	Somewhat unfamiliar غير مألوف إلى حد ما	Joint pain الم في المفاصل	Contaminated surfaces الأسطح الملوثة	Neutral عادي	Unsure غير متاكد	Neutral عادي	No لا	No لا	I am not sure لست متأكدا	Lack of awareness قلة الوعي	Occasionally أحياناً	Neutral حيادي
2024-04-25 13:04:03	نعم yes	سعودي Saudi	أنثى Female	under 18-25	Bachelors مرحلة البكالوريوس	Single عزباء	Student طالبة	No لا	Very unfamiliar غير مألوف للغاية	Fever حرارة, Skin Rash الطفح الجلدي, Headache صداع	Direct contact with an infected person الاتصال المباشر بشخص مصاب	Neutral عادي	Unsure غير متاكد	Neutral عادي	No لا	No لا	I am not sure لست متأكدا	Other (please specify) غير ذلك (يرجى التحديد)	Always دائما	Likely محتمل
2024-04-25 21:44:04	نعم yes	سعودي Saudi	أنثى Female	under 18-25	Bachelors مرحلة البكالوريوس	Single عزباء	Student طالبة	No لا	Somewhat unfamiliar غير مألوف إلى حد ما	Fever حرارة, Headache صداع, Cough كحة	I don't know لا اعلم	Not very concerned لست قلقا للغاية	Unsure غير متاكد	Unlikelyغير محتمل	No لا	No لا	No, and I don't plan to get vaccinated لا، ولا أخطط للحصول على التطعيم	Other (please specify) غير ذلك (يرجى التحديد)	Always دائما	Neutral حيادي
2024-04-26 00:00:44	نعم yes	سعودي Saudi	أنثى Female	26-30	Masters مرحلة الماجستير	Single عزباء	Engineer مهندسة	No لا	Somewhat unfamiliar غير مألوف إلى حد ما	Fever حرارة, Joint pain الم في المفاصل, Headache صداع	I don't know لا اعلم	Not very concerned لست قلقا للغاية	Unsure غير متاكد	Very unlikely من المستبعد جدا	Unsure غير متاكد	No لا	I am not sure لست متأكدا	Lack of awareness قلة الوعي	Always دائما	Very unlikely من المستبعد جدا
2024-04-26 06:45:10	نعم yes	سعودي Saudi	أنثى Female	under 18-25	Bachelors مرحلة البكالوريوس	Single عزباء	Student طالبة	No لا	Very unfamiliar غير مألوف للغاية	Fever حرارة, Joint pain الم في المفاصل, Headache صداع	I don't know لا اعلم	Concerned قلقة	Unsure غير متاكد	Neutral عادي	No لا	No لا	I am not sure لست متأكدا	Lack of awareness قلة الوعي	Always دائما	Likely محتمل	لا اعرف	لا
2024-04-27 15:06:22	نعم yes	سعودي Saudi	أنثى Female	under 18-25	Bachelors مرحلة البكالوريوس	Single عزباء	Student طالبة	No لا	Very unfamiliar غير مألوف للغاية	Skin Rash الطفح الجلدي	I don't know لا اعلم	Neutral عادي	Unsure غير متاكد	Neutral عادي	Yes نعم	No لا	No, and I don't plan to get vaccinated لا، ولا أخطط للحصول على التطعيم	Lack of awareness قلة الوعي	Always دائما	Likely محتمل	.	.
2024-04-28 01:45:32	نعم yes	سعودي Saudi	أنثى Female	under 18-25	Bachelors مرحلة البكالوريوس	Single عزباء	Student طالبة	No لا	Very unfamiliar غير مألوف للغاية	Skin Rash الطفح الجلدي	I don't know لا اعلم	Not very concerned لست قلقا للغاية	Unsure غير متاكد	Neutral عادي	No لا	No لا	I am not sure لست متأكدا	Lack of awareness قلة الوعي	Always دائما	Likely محتمل	.	.
2024-04-28 19:25:41	نعم yes	سعودي Saudi	أنثى Female	26-30	Masters مرحلة الماجستير	Single عزباء	Student طالبة	Yes نعم	Neutral عادي	Fever حرارة, Skin Rash الطفح الجلدي	Direct contact with an infected person الاتصال المباشر بشخص مصاب	Not very concerned لست قلقا للغاية	Unsure غير متاكد	Neutral عادي	No لا	No لا	Yes, but I am not up to date نعم، ولكنني لست مطلعاً على آخر المستجدات	Other (please specify) غير ذلك (يرجى التحديد)	Always دائما	Very likely من المحتمل جدا
2024-04-29 09:26:36	نعم yes	سعودي Saudi	ذكر Male	31-40	Bachelors مرحلة البكالوريوس	Married متزوجة	اداري	No لا	Somewhat unfamiliar غير مألوف إلى حد ما	Fever حرارة	I don't know لا اعلم	Neutral عادي	Unsure غير متاكد	Neutral عادي	No لا	No لا	I am not sure لست متأكدا	Other (please specify) غير ذلك (يرجى التحديد)	Occasionally أحياناً	Neutral حيادي
2024-04-30 07:26:51	نعم yes	سعودي Saudi	أنثى Female	under 18-25	Bachelors مرحلة البكالوريوس	Single عزباء	Student طالبة	Yes نعم	Somewhat unfamiliar غير مألوف إلى حد ما	Fever حرارة, Skin Rash الطفح الجلدي	All of the above كل ما ذكر	Not concerned at all لست قلقا نهائيا	Unsure غير متاكد	Very unlikely من المستبعد جدا	No لا	No لا	Yes, but I am not up to date نعم، ولكنني لست مطلعاً على آخر المستجدات	Other (please specify) غير ذلك (يرجى التحديد)	Often غالبا	Very likely من المحتمل جدا
2024-04-30 11:00:10	نعم yes	سعودي Saudi	أنثى Female	26-30	Masters مرحلة الماجستير	Single عزباء	Teacher معلمة	Yes نعم	Neutral عادي	Skin Rash الطفح الجلدي	I don't know لا اعلم	Neutral عادي	Yes نعم	Unlikelyغير محتمل	No لا	No لا	Yes, but I am not up to date نعم، ولكنني لست مطلعاً على آخر المستجدات	Other (please specify) غير ذلك (يرجى التحديد)	Always دائما	Likely محتمل
2024-04-30 11:08:11	نعم yes	سعودي Saudi	أنثى Female	41-50	PhD مرحلة الدكتوراه	Married متزوجة	Teacher معلمة	Yes نعم	Very unfamiliar غير مألوف للغاية	Fever حرارة, Skin Rash الطفح الجلدي	I don't know لا اعلم	Not very concerned لست قلقا للغاية	Unsure غير متاكد	Neutral عادي	Unsure غير متاكد	No لا	Yes, but I am not up to date نعم، ولكنني لست مطلعاً على آخر المستجدات	Lack of awareness قلة الوعي	Always دائما	Very likely من المحتمل جدا
2024-04-30 11:09:25	نعم yes	سعودي Saudi	أنثى Female	years > 50	PhD مرحلة الدكتوراه	Married متزوجة	Teacher معلمة	Yes نعم	Neutral عادي	Fever حرارة, Skin Rash الطفح الجلدي, Headache صداع	All of the above كل ما ذكر	Concerned قلقة	Unsure غير متاكد	Neutral عادي	No لا	No لا	No, and I don't plan to get vaccinated لا، ولا أخطط للحصول على التطعيم	Lack of awareness قلة الوعي	Always دائما	Likely محتمل
2024-04-30 11:09:58	نعم yes	سعودي Saudi	أنثى Female	41-50	PhD مرحلة الدكتوراه	Married متزوجة	Teacher معلمة	Yes نعم	Neutral عادي	Fever حرارة, Skin Rash الطفح الجلدي, Joint pain الم في المفاصل, Headache صداع	All of the above كل ما ذكر	Concerned قلقة	Yes نعم	Very unlikely من المستبعد جدا	Yes نعم	No لا	Yes, and I am up to date نعم، وأنا مطلع على كل ما هو جديد	Other (please specify) غير ذلك (يرجى التحديد)	Always دائما	Very likely من المحتمل جدا
2024-04-30 11:11:24	نعم yes	سعودي Saudi	أنثى Female	31-40	Bachelors مرحلة البكالوريوس	Married متزوجة	ادارية بالجامعة	Yes نعم	Somewhat knowledgeable المعرفة إلى حد ما	Skin Rash الطفح الجلدي	I don't know لا اعلم	Not very concerned لست قلقا للغاية	No لا	Neutral عادي	Unsure غير متاكد	Yes نعم	Yes, but I am not up to date نعم، ولكنني لست مطلعاً على آخر المستجدات	Other (please specify) غير ذلك (يرجى التحديد)	Occasionally أحياناً	Neutral حيادي	ضرورية جدا قبل الحمل	النشر في الايميلات ووسائل السوشل ميديا
2024-04-30 11:13:03	نعم yes	سعودي Saudi	أنثى Female	31-40	PhD مرحلة الدكتوراه	Married متزوجة	استاذ جامعي	Yes نعم	Somewhat knowledgeable المعرفة إلى حد ما	Fever حرارة, Skin Rash الطفح الجلدي, Joint pain الم في المفاصل	Direct contact with an infected person الاتصال المباشر بشخص مصاب	Not concerned at all لست قلقا نهائيا	Yes نعم	Very unlikely من المستبعد جدا	Yes نعم	No لا	Yes, and I am up to date نعم، وأنا مطلع على كل ما هو جديد	Other (please specify) غير ذلك (يرجى التحديد)	Always دائما	Very likely من المحتمل جدا
2024-04-30 11:15:46	نعم yes	سعودي Saudi	أنثى Female	31-40	PhD مرحلة الدكتوراه	Married متزوجة	Teacher معلمة	No لا	Very unfamiliar غير مألوف للغاية	Fever حرارة	Direct contact with an infected person الاتصال المباشر بشخص مصاب	Neutral عادي	Unsure غير متاكد	Unlikelyغير محتمل	Unsure غير متاكد	No لا	I am not sure لست متأكدا	Lack of awareness قلة الوعي	Often غالبا	Likely محتمل		تقديم ورش عمل مجاني للتوعية ونشرها على نطاق واسع.
2024-04-30 11:16:10	نعم yes	سعودي Saudi	أنثى Female	31-40	PhD مرحلة الدكتوراه	Married متزوجة	Teacher معلمة	Yes نعم	Neutral عادي	Fever حرارة	I don't know لا اعلم	Neutral عادي	Unsure غير متاكد	Neutral عادي	Unsure غير متاكد	No لا	I am not sure لست متأكدا	Other (please specify) غير ذلك (يرجى التحديد)	Always دائما	Neutral حيادي
2024-04-30 11:17:39	نعم yes	سعودي Saudi	أنثى Female	31-40	PhD مرحلة الدكتوراه	Married متزوجة	أستاذه بالجامعة	Yes نعم	Somewhat knowledgeable المعرفة إلى حد ما	Fever حرارة, Skin Rash الطفح الجلدي, Joint pain الم في المفاصل	All of the above كل ما ذكر	Neutral عادي	No لا	Unlikelyغير محتمل	Yes نعم	No لا	Yes, but I am not up to date نعم، ولكنني لست مطلعاً على آخر المستجدات	Other (please specify) غير ذلك (يرجى التحديد)	Often غالبا	Neutral حيادي	أعتقد أنها تصيب الشخص مره واحده بالعمر خاصة الأطفال	نعم من خلال منصات التواصل الاجتماعي
2024-04-30 11:20:45	نعم yes	سعودي Saudi	أنثى Female	41-50	Masters مرحلة الماجستير	Married متزوجة	موظفه حكوميه	Yes نعم	Somewhat knowledgeable المعرفة إلى حد ما	Fever حرارة, Skin Rash الطفح الجلدي, Joint pain الم في المفاصل, Headache صداع	Direct contact with an infected person الاتصال المباشر بشخص مصاب	Neutral عادي	Unsure غير متاكد	Unlikelyغير محتمل	No لا	No لا	Yes, but I am not up to date نعم، ولكنني لست مطلعاً على آخر المستجدات	Other (please specify) غير ذلك (يرجى التحديد)	Occasionally أحياناً	Likely محتمل
2024-04-30 11:24:15	نعم yes	سعودي Saudi	أنثى Female	under 18-25	Bachelors مرحلة البكالوريوس	Single عزباء	Student طالبة	No لا	Somewhat unfamiliar غير مألوف إلى حد ما	Fever حرارة, Headache صداع	I don't know لا اعلم	Not concerned at all لست قلقا نهائيا	No لا	Unlikelyغير محتمل	No لا	No لا	No, but I plan to get vaccinated لا، ولكني أخطط للحصول على التطعيم	Lack of awareness قلة الوعي	Always دائما	Likely محتمل	تأثيرها على النساء بشكل عام	لا
2024-04-30 11:24:21	نعم yes	سعودي Saudi	أنثى Female	under 18-25	School المدرسة	Single عزباء	Student طالبة	Yes نعم	Somewhat knowledgeable المعرفة إلى حد ما	Fever حرارة, Skin Rash الطفح الجلدي	I don't know لا اعلم	Neutral عادي	No لا	Unlikelyغير محتمل	No لا	No لا	No, and I don't plan to get vaccinated لا، ولا أخطط للحصول على التطعيم	Lack of awareness قلة الوعي	Occasionally أحياناً	Likely محتمل
2024-04-30 11:24:37	نعم yes	سعودي Saudi	أنثى Female	26-30	Masters مرحلة الماجستير	Single عزباء	Unemployed غير موظفة	No لا	Neutral عادي	Fever حرارة	I don't know لا اعلم	Neutral عادي	Yes نعم	Unlikelyغير محتمل	No لا	No لا	I am not sure لست متأكدا	Lack of awareness قلة الوعي	Always دائما	Very likely من المحتمل جدا
2024-04-30 11:25:12	نعم yes	سعودي Saudi	أنثى Female	under 18-25	Bachelors مرحلة البكالوريوس	Single عزباء	Unemployed غير موظفة	No لا	Very unfamiliar غير مألوف للغاية	Skin Rash الطفح الجلدي	Direct contact with an infected person الاتصال المباشر بشخص مصاب	Very concerned قلقة للغاية	Yes نعم	Neutral عادي	Yes نعم	No لا	No, and I don't plan to get vaccinated لا، ولا أخطط للحصول على التطعيم	Lack of awareness قلة الوعي	Often غالبا	Neutral حيادي
2024-04-30 11:25:16	نعم yes	سعودي Saudi	أنثى Female	under 18-25	Bachelors مرحلة البكالوريوس	Single عزباء	Student طالبة	No لا	Very unfamiliar غير مألوف للغاية	Skin Rash الطفح الجلدي	I don't know لا اعلم	Not concerned at all لست قلقا نهائيا	Unsure غير متاكد	Likely المحتمل	No لا	No لا	I am not sure لست متأكدا	Other (please specify) غير ذلك (يرجى التحديد)	Always دائما	Very likely من المحتمل جدا
2024-04-30 11:25:27	لا NO	سعودي Saudi	أنثى Female	under 18-25	Bachelors مرحلة البكالوريوس	Single عزباء	Student طالبة	No لا	Neutral عادي
2024-04-30 11:25:31	نعم yes	سعودي Saudi	أنثى Female	under 18-25	Bachelors مرحلة البكالوريوس	Single عزباء	Student طالبة	Yes نعم	Neutral عادي	Joint pain الم في المفاصل	All of the above كل ما ذكر	Concerned قلقة	Yes نعم	Unlikelyغير محتمل	No لا	No لا	I am not sure لست متأكدا	Other (please specify) غير ذلك (يرجى التحديد)	Always دائما	Very likely من المحتمل جدا
2024-04-30 11:25:33	نعم yes	سعودي Saudi	أنثى Female	under 18-25	Bachelors مرحلة البكالوريوس	Single عزباء	Student طالبة	No لا	Somewhat knowledgeable المعرفة إلى حد ما	Fever حرارة, Joint pain الم في المفاصل	Airborne droplets القطيرات المحمولة جوا	Very concerned قلقة للغاية	Unsure غير متاكد	Unlikelyغير محتمل	Yes نعم	No لا	No, but I plan to get vaccinated لا، ولكني أخطط للحصول على التطعيم	No access to healthcare عدم الحصول على الرعاية الصحية	Occasionally أحياناً	Likely محتمل
2024-04-30 11:25:33	نعم yes	سعودي Saudi	أنثى Female	under 18-25	Bachelors مرحلة البكالوريوس	Single عزباء	Student طالبة	No لا	Very unfamiliar غير مألوف للغاية	Fever حرارة, Joint pain الم في المفاصل	I don't know لا اعلم	Not very concerned لست قلقا للغاية	Unsure غير متاكد	Likely المحتمل	Unsure غير متاكد	No لا	I am not sure لست متأكدا	Other (please specify) غير ذلك (يرجى التحديد)	Always دائما	Likely محتمل
2024-04-30 11:25:34	نعم yes	سعودي Saudi	أنثى Female	under 18-25	Bachelors مرحلة البكالوريوس	Single عزباء	Student طالبة	No لا	Very unfamiliar غير مألوف للغاية	Fever حرارة, Joint pain الم في المفاصل, Headache صداع	I don't know لا اعلم	Not very concerned لست قلقا للغاية	Unsure غير متاكد	Neutral عادي	No لا	No لا	No, and I don't plan to get vaccinated لا، ولا أخطط للحصول على التطعيم	Other (please specify) غير ذلك (يرجى التحديد)	Always دائما	Very unlikely من المستبعد جدا
2024-04-30 11:25:35	نعم yes	سعودي Saudi	أنثى Female	under 18-25	Bachelors مرحلة البكالوريوس	Single عزباء	Student طالبة	Yes نعم	Somewhat unfamiliar غير مألوف إلى حد ما	Fever حرارة, Headache صداع, Cough كحة	Direct contact with an infected person الاتصال المباشر بشخص مصاب	Not very concerned لست قلقا للغاية	Yes نعم	Unlikelyغير محتمل	Unsure غير متاكد	No لا	Yes, but I am not up to date نعم، ولكنني لست مطلعاً على آخر المستجدات	Lack of awareness قلة الوعي	Always دائما	Very likely من المحتمل جدا
2024-04-30 11:25:35	نعم yes	سعودي Saudi	أنثى Female	under 18-25	Bachelors مرحلة البكالوريوس	Single عزباء	Student طالبة	No لا	Neutral عادي	Fever حرارة	I don't know لا اعلم	Not very concerned لست قلقا للغاية	Yes نعم	Very unlikely من المستبعد جدا	No لا	No لا	Yes, but I am not up to date نعم، ولكنني لست مطلعاً على آخر المستجدات	Other (please specify) غير ذلك (يرجى التحديد)	Never أبداً	Very unlikely من المستبعد جدا	لااعلم
2024-04-30 11:25:39	نعم yes	سعودي Saudi	أنثى Female	under 18-25	Bachelors مرحلة البكالوريوس	Single عزباء	Student طالبة	No لا	Very unfamiliar غير مألوف للغاية	Fever حرارة, Headache صداع, Cough كحة	I don't know لا اعلم	Not very concerned لست قلقا للغاية	Unsure غير متاكد	Neutral عادي	No لا	No لا	I am not sure لست متأكدا	Other (please specify) غير ذلك (يرجى التحديد)	Always دائما	Neutral حيادي	لا اعلم شيئا عن المرض	لايوجد
2024-04-30 11:25:45	نعم yes	سعودي Saudi	أنثى Female	under 18-25	Bachelors مرحلة البكالوريوس	Single عزباء	Student طالبة	No لا	Very unfamiliar غير مألوف للغاية	Fever حرارة	All of the above كل ما ذكر	Not concerned at all لست قلقا نهائيا	Yes نعم	Very unlikely من المستبعد جدا	No لا	No لا	No, and I don't plan to get vaccinated لا، ولا أخطط للحصول على التطعيم	Lack of awareness قلة الوعي	Often غالبا	Neutral حيادي		ملصقات توعوية
2024-04-30 11:25:48	نعم yes	سعودي Saudi	أنثى Female	under 18-25	Bachelors مرحلة البكالوريوس	Married متزوجة	Student طالبة	Yes نعم	Very unfamiliar غير مألوف للغاية	Fever حرارة, Skin Rash الطفح الجلدي	I don't know لا اعلم	Neutral عادي	Unsure غير متاكد	Unlikelyغير محتمل	No لا	No لا	I am not sure لست متأكدا	Lack of awareness قلة الوعي	Always دائما	Unlikely من غير المرجح
2024-04-30 11:25:52	نعم yes	سعودي Saudi	أنثى Female	under 18-25	Bachelors مرحلة البكالوريوس	Single عزباء	Student طالبة	No لا	Somewhat unfamiliar غير مألوف إلى حد ما	Fever حرارة, Skin Rash الطفح الجلدي	All of the above كل ما ذكر	Neutral عادي	Unsure غير متاكد	Unlikelyغير محتمل	No لا	No لا	I am not sure لست متأكدا	Other (please specify) غير ذلك (يرجى التحديد)	Always دائما	Neutral حيادي	لا يوجد	حملات ووضع دراسات باماكن العمل والدراسة
2024-04-30 11:25:55	نعم yes	سعودي Saudi	أنثى Female	26-30	Masters مرحلة الماجستير	Single عزباء	Student طالبة	No لا	Very unfamiliar غير مألوف للغاية	Fever حرارة	I don't know لا اعلم	Not very concerned لست قلقا للغاية	Yes نعم	Very unlikely من المستبعد جدا	No لا	No لا	I am not sure لست متأكدا	Lack of awareness قلة الوعي	Always دائما	Unlikely من غير المرجح
2024-04-30 11:26:07	نعم yes	سعودي Saudi	أنثى Female	31-40	PhD مرحلة الدكتوراه	Single عزباء	Student طالبة	Yes نعم	Neutral عادي	Fever حرارة, Skin Rash الطفح الجلدي	Direct contact with an infected person الاتصال المباشر بشخص مصاب	Neutral عادي	Yes نعم	Unlikelyغير محتمل	No لا	No لا	Yes, but I am not up to date نعم، ولكنني لست مطلعاً على آخر المستجدات	Other (please specify) غير ذلك (يرجى التحديد)	Always دائما	Likely محتمل	-	توعية الامهات الحوامل او المراجعات فهي افضل طريق لنشر الوعي
2024-04-30 11:26:22	نعم yes	سعودي Saudi	أنثى Female	under 18-25	Bachelors مرحلة البكالوريوس	Single عزباء	Student طالبة	Yes نعم	Very unfamiliar غير مألوف للغاية	Skin Rash الطفح الجلدي	Direct contact with an infected person الاتصال المباشر بشخص مصاب	Not very concerned لست قلقا للغاية	Yes نعم	Very unlikely من المستبعد جدا	No لا	No لا	I am not sure لست متأكدا	Lack of awareness قلة الوعي	Always دائما	Likely محتمل
2024-04-30 11:26:22	نعم yes	سعودي Saudi	أنثى Female	under 18-25	Bachelors مرحلة البكالوريوس	Single عزباء	Student طالبة	No لا	Very unfamiliar غير مألوف للغاية	Skin Rash الطفح الجلدي, Headache صداع	Contaminated surfaces الأسطح الملوثة	Neutral عادي	Yes نعم	Neutral عادي	No لا	No لا	I am not sure لست متأكدا	Lack of awareness قلة الوعي	Always دائما	Likely محتمل
2024-04-30 11:26:27	نعم yes	سعودي Saudi	أنثى Female	under 18-25	Bachelors مرحلة البكالوريوس	Single عزباء	Student طالبة	No لا	Very unfamiliar غير مألوف للغاية	Fever حرارة	I don't know لا اعلم	Not concerned at all لست قلقا نهائيا	Unsure غير متاكد	Very unlikely من المستبعد جدا	Unsure غير متاكد	No لا	No, and I don't plan to get vaccinated لا، ولا أخطط للحصول على التطعيم	Lack of awareness قلة الوعي	Often غالبا	Very unlikely من المستبعد جدا
2024-04-30 11:26:30	نعم yes	سعودي Saudi	أنثى Female	under 18-25	Bachelors مرحلة البكالوريوس	Single عزباء	Student طالبة	No لا	Very unfamiliar غير مألوف للغاية	Fever حرارة, Headache صداع, Cough كحة	All of the above كل ما ذكر	Neutral عادي	Unsure غير متاكد	Unlikelyغير محتمل	No لا	No لا	No, and I don't plan to get vaccinated لا، ولا أخطط للحصول على التطعيم	Lack of awareness قلة الوعي	Often غالبا	Very unlikely من المستبعد جدا
2024-04-30 11:26:37	نعم yes	سعودي Saudi	أنثى Female	under 18-25	Bachelors مرحلة البكالوريوس	Single عزباء	Student طالبة	No لا	Very unfamiliar غير مألوف للغاية	Fever حرارة, Headache صداع, Cough كحة	I don't know لا اعلم	Concerned قلقة	Unsure غير متاكد	Unlikelyغير محتمل	No لا	No لا	I am not sure لست متأكدا	Lack of awareness قلة الوعي	Always دائما	Likely محتمل	لم اسمع بها من قبل ولكن بعد هذا الاستبيان سأطلع اكثر	منشورات على صفحات السوشل ميديا من قبل وزاره الصحه
2024-04-30 11:26:44	نعم yes	سعودي Saudi	أنثى Female	under 18-25	Bachelors مرحلة البكالوريوس	Single عزباء	Student طالبة	Yes نعم	Somewhat unfamiliar غير مألوف إلى حد ما	Fever حرارة, Skin Rash الطفح الجلدي	I don't know لا اعلم	Not concerned at all لست قلقا نهائيا	Unsure غير متاكد	Very unlikely من المستبعد جدا	No لا	No لا	I am not sure لست متأكدا	Other (please specify) غير ذلك (يرجى التحديد)	Always دائما	Likely محتمل	لا اعلم	لوحات توعوية بالاسباب والاعراض والوقاية
2024-04-30 11:26:47	نعم yes	سعودي Saudi	أنثى Female	under 18-25	Bachelors مرحلة البكالوريوس	Single عزباء	Student طالبة	No لا	Neutral عادي	Fever حرارة, Skin Rash الطفح الجلدي, Joint pain الم في المفاصل	I don't know لا اعلم	Neutral عادي	Unsure غير متاكد	Unlikelyغير محتمل	No لا	No لا	I am not sure لست متأكدا	Other (please specify) غير ذلك (يرجى التحديد)	Often غالبا	Neutral حيادي
2024-04-30 11:27:02	نعم yes	سعودي Saudi	أنثى Female	under 18-25	Bachelors مرحلة البكالوريوس	Single عزباء	Student طالبة	No لا	Very unfamiliar غير مألوف للغاية	Fever حرارة, Skin Rash الطفح الجلدي, Cough كحة	I don't know لا اعلم	Not concerned at all لست قلقا نهائيا	Unsure غير متاكد	Neutral عادي	Unsure غير متاكد	No لا	I am not sure لست متأكدا	Other (please specify) غير ذلك (يرجى التحديد)	Often غالبا	Unlikely من غير المرجح
2024-04-30 11:27:03	نعم yes	سعودي Saudi	أنثى Female	26-30	Bachelors مرحلة البكالوريوس	Single عزباء	Student طالبة	Yes نعم	Neutral عادي	Skin Rash الطفح الجلدي	I don't know لا اعلم	Not concerned at all لست قلقا نهائيا	Unsure غير متاكد	Unlikelyغير محتمل	Unsure غير متاكد	No لا	No, and I don't plan to get vaccinated لا، ولا أخطط للحصول على التطعيم	Lack of awareness قلة الوعي	Often غالبا	Neutral حيادي	ليس لدي معلومات عنها	لا
2024-04-30 11:27:04	نعم yes	سعودي Saudi	أنثى Female	under 18-25	Bachelors مرحلة البكالوريوس	Single عزباء	Student طالبة	Yes نعم	Neutral عادي	Fever حرارة, Headache صداع	Airborne droplets القطيرات المحمولة جوا	Neutral عادي	Unsure غير متاكد	Unlikelyغير محتمل	No لا	No لا	Yes, but I am not up to date نعم، ولكنني لست مطلعاً على آخر المستجدات	Concerns about vaccine safety المخاوف بشأن سلامة اللقاحات	Occasionally أحياناً	Neutral حيادي
2024-04-30 11:27:17	نعم yes	سعودي Saudi	أنثى Female	under 18-25	Bachelors مرحلة البكالوريوس	Single عزباء	Student طالبة	No لا	Very unfamiliar غير مألوف للغاية	Joint pain الم في المفاصل	I don't know لا اعلم	Not concerned at all لست قلقا نهائيا	Unsure غير متاكد	Very unlikely من المستبعد جدا	No لا	No لا	I am not sure لست متأكدا	Other (please specify) غير ذلك (يرجى التحديد)	Always دائما	Likely محتمل
2024-04-30 11:27:23	نعم yes	سعودي Saudi	أنثى Female	under 18-25	Bachelors مرحلة البكالوريوس	Single عزباء	Student طالبة	No لا	Very unfamiliar غير مألوف للغاية	Fever حرارة, Skin Rash الطفح الجلدي	I don't know لا اعلم	Neutral عادي	Unsure غير متاكد	Very unlikely من المستبعد جدا	No لا	No لا	I am not sure لست متأكدا	Lack of awareness قلة الوعي	Always دائما	Neutral حيادي
2024-04-30 11:27:29	نعم yes	سعودي Saudi	أنثى Female	under 18-25	Bachelors مرحلة البكالوريوس	Single عزباء	Student طالبة	No لا	Neutral عادي	Fever حرارة, Skin Rash الطفح الجلدي, Headache صداع, Cough كحة	All of the above كل ما ذكر	Not very concerned لست قلقا للغاية	Unsure غير متاكد	Very unlikely من المستبعد جدا	Unsure غير متاكد	No لا	No, and I don't plan to get vaccinated لا، ولا أخطط للحصول على التطعيم	Other (please specify) غير ذلك (يرجى التحديد)	Always دائما	Likely محتمل	I have no idea	I don’t know
2024-04-30 11:27:30	نعم yes	سعودي Saudi	أنثى Female	under 18-25	Bachelors مرحلة البكالوريوس	Single عزباء	Unemployed غير موظفة	Yes نعم	Very unfamiliar غير مألوف للغاية	Skin Rash الطفح الجلدي	I don't know لا اعلم	Not concerned at all لست قلقا نهائيا	Unsure غير متاكد	Very unlikely من المستبعد جدا	No لا	No لا	No, and I don't plan to get vaccinated لا، ولا أخطط للحصول على التطعيم	Lack of awareness قلة الوعي	Always دائما	Very unlikely من المستبعد جدا	لا يوجد	لا اعلم
2024-04-30 11:27:51	نعم yes	سعودي Saudi	أنثى Female	under 18-25	Bachelors مرحلة البكالوريوس	Single عزباء	Student طالبة	No لا	Very unfamiliar غير مألوف للغاية	Fever حرارة, Headache صداع, Cough كحة	I don't know لا اعلم	Neutral عادي	Yes نعم	Unlikelyغير محتمل	No لا	No لا	I am not sure لست متأكدا	Lack of awareness قلة الوعي	Always دائما	Neutral حيادي
2024-04-30 11:27:57	نعم yes	سعودي Saudi	أنثى Female	under 18-25	Bachelors مرحلة البكالوريوس	Single عزباء	Student طالبة	No لا	Very unfamiliar غير مألوف للغاية	Fever حرارة, Skin Rash الطفح الجلدي	I don't know لا اعلم	Not concerned at all لست قلقا نهائيا	Unsure غير متاكد	Likely المحتمل	No لا	No لا	No, and I don't plan to get vaccinated لا، ولا أخطط للحصول على التطعيم	Lack of awareness قلة الوعي	Often غالبا	Neutral حيادي	لا اعلم	سوو الاحصائيات ميدانيًا
2024-04-30 11:28:34	نعم yes	سعودي Saudi	أنثى Female	under 18-25	Bachelors مرحلة البكالوريوس	Single عزباء	Student طالبة	No لا	Somewhat unfamiliar غير مألوف إلى حد ما	Fever حرارة, Skin Rash الطفح الجلدي, Joint pain الم في المفاصل	I don't know لا اعلم	Not very concerned لست قلقا للغاية	Unsure غير متاكد	Neutral عادي	Unsure غير متاكد	No لا	I am not sure لست متأكدا	Other (please specify) غير ذلك (يرجى التحديد)	Always دائما	Neutral حيادي
2024-04-30 11:28:34	نعم yes	سعودي Saudi	أنثى Female	under 18-25	Bachelors مرحلة البكالوريوس	Single عزباء	Student طالبة	No لا	Somewhat unfamiliar غير مألوف إلى حد ما	Skin Rash الطفح الجلدي, Joint pain الم في المفاصل	Direct contact with an infected person الاتصال المباشر بشخص مصاب	Neutral عادي	Unsure غير متاكد	Unlikelyغير محتمل	No لا	No لا	No, and I don't plan to get vaccinated لا، ولا أخطط للحصول على التطعيم	Lack of awareness قلة الوعي	Often غالبا	Neutral حيادي
2024-04-30 11:28:43	نعم yes	سعودي Saudi	أنثى Female	under 18-25	School المدرسة	Single عزباء	Student طالبة	Yes نعم	Somewhat knowledgeable المعرفة إلى حد ما	Fever حرارة, Joint pain الم في المفاصل	Airborne droplets القطيرات المحمولة جوا	Concerned قلقة	Yes نعم	Unlikelyغير محتمل	Unsure غير متاكد	No لا	No, but I plan to get vaccinated لا، ولكني أخطط للحصول على التطعيم	Other (please specify) غير ذلك (يرجى التحديد)	Often غالبا	Neutral حيادي
2024-04-30 11:28:53	نعم yes	سعودي Saudi	أنثى Female	under 18-25	Bachelors مرحلة البكالوريوس	Single عزباء	Student طالبة	No لا	Very unfamiliar غير مألوف للغاية	Fever حرارة, Skin Rash الطفح الجلدي	I don't know لا اعلم	Not concerned at all لست قلقا نهائيا	No لا	Very unlikely من المستبعد جدا	No لا	No لا	I am not sure لست متأكدا	Lack of awareness قلة الوعي	Always دائما	Very likely من المحتمل جدا
2024-04-30 11:28:55	نعم yes	سعودي Saudi	أنثى Female	under 18-25	Bachelors مرحلة البكالوريوس	Single عزباء	Unemployed غير موظفة	Yes نعم	Neutral عادي	Fever حرارة, Skin Rash الطفح الجلدي, Joint pain الم في المفاصل, Headache صداع, Cough كحة	I don't know لا اعلم	Not very concerned لست قلقا للغاية	Unsure غير متاكد	Unlikelyغير محتمل	Unsure غير متاكد	No لا	I am not sure لست متأكدا	Other (please specify) غير ذلك (يرجى التحديد)	Often غالبا	Neutral حيادي	لا أعلم .	لا .
2024-04-30 11:29:03	نعم yes	سعودي Saudi	أنثى Female	under 18-25	Bachelors مرحلة البكالوريوس	Single عزباء	Unemployed غير موظفة	No لا	Somewhat unfamiliar غير مألوف إلى حد ما	Fever حرارة, Skin Rash الطفح الجلدي, Headache صداع	I don't know لا اعلم	Concerned قلقة	Unsure غير متاكد	Neutral عادي	No لا	No لا	I am not sure لست متأكدا	Lack of awareness قلة الوعي	Always دائما	Neutral حيادي
2024-04-30 11:29:10	نعم yes	سعودي Saudi	أنثى Female	under 18-25	Bachelors مرحلة البكالوريوس	Single عزباء	Student طالبة	Yes نعم	Somewhat unfamiliar غير مألوف إلى حد ما	Fever حرارة, Skin Rash الطفح الجلدي, Joint pain الم في المفاصل	Direct contact with an infected person الاتصال المباشر بشخص مصاب	Concerned قلقة	Yes نعم	Very unlikely من المستبعد جدا	Yes نعم	No لا	I am not sure لست متأكدا	Lack of awareness قلة الوعي	Always دائما	Likely محتمل	انها قد تنتقل من الام للجنين	تعقيم الاماكن العامه ب استمرار
2024-04-30 11:29:16	نعم yes	سعودي Saudi	أنثى Female	26-30	Masters مرحلة الماجستير	Married متزوجة	هيئة	Yes نعم	Neutral عادي	Fever حرارة, Skin Rash الطفح الجلدي, Headache صداع, Cough كحة	I don't know لا اعلم	Not concerned at all لست قلقا نهائيا	Yes نعم	Very unlikely من المستبعد جدا	No لا	No لا	I am not sure لست متأكدا	Lack of awareness قلة الوعي	Often غالبا	Very likely من المحتمل جدا
2024-04-30 11:29:34	نعم yes	سعودي Saudi	أنثى Female	41-50	Bachelors مرحلة البكالوريوس	Single عزباء	موظفة	Yes نعم	Somewhat knowledgeable المعرفة إلى حد ما	Fever حرارة, Skin Rash الطفح الجلدي, Headache صداع	I don't know لا اعلم	Not very concerned لست قلقا للغاية	Unsure غير متاكد	Neutral عادي	Yes نعم	No لا	Yes, but I am not up to date نعم، ولكنني لست مطلعاً على آخر المستجدات	Other (please specify) غير ذلك (يرجى التحديد)	Always دائما	Very likely من المحتمل جدا	الفرق ببين الحصبة والحصبة الالمانية	لوحات الاعلانية - الرسائل النصية
2024-04-30 11:29:35	نعم yes	سعودي Saudi	أنثى Female	under 18-25	Bachelors مرحلة البكالوريوس	Single عزباء	Student طالبة	No لا	Very unfamiliar غير مألوف للغاية	Fever حرارة, Skin Rash الطفح الجلدي, Joint pain الم في المفاصل	Direct contact with an infected person الاتصال المباشر بشخص مصاب	Concerned قلقة	Yes نعم	Very unlikely من المستبعد جدا	No لا	No لا	No, and I don't plan to get vaccinated لا، ولا أخطط للحصول على التطعيم	Other (please specify) غير ذلك (يرجى التحديد)	Always دائما	Very unlikely من المستبعد جدا
2024-04-30 11:29:52	نعم yes	سعودي Saudi	أنثى Female	41-50	PhD مرحلة الدكتوراه	Married متزوجة	Teacher معلمة	Yes نعم	Neutral عادي	Fever حرارة, Joint pain الم في المفاصل, Headache صداع	All of the above كل ما ذكر	Neutral عادي	Yes نعم	Neutral عادي	Yes نعم	Yes نعم	Yes, but I am not up to date نعم، ولكنني لست مطلعاً على آخر المستجدات	Other (please specify) غير ذلك (يرجى التحديد)	Always دائما	Very likely من المحتمل جدا	-
2024-04-30 11:29:53	نعم yes	سعودي Saudi	أنثى Female	under 18-25	Bachelors مرحلة البكالوريوس	Single عزباء	Student طالبة	Yes نعم	Somewhat unfamiliar غير مألوف إلى حد ما	Fever حرارة, Skin Rash الطفح الجلدي, Headache صداع	Airborne droplets القطيرات المحمولة جوا	Neutral عادي	Unsure غير متاكد	Neutral عادي	Unsure غير متاكد	No لا	I am not sure لست متأكدا	Lack of awareness قلة الوعي	Often غالبا	Very likely من المحتمل جدا
2024-04-30 11:30:31	نعم yes	سعودي Saudi	أنثى Female	31-40	Bachelors مرحلة البكالوريوس	Married متزوجة	Private sector قطاع خاص	Yes نعم	Somewhat knowledgeable المعرفة إلى حد ما	Skin Rash الطفح الجلدي	All of the above كل ما ذكر	Neutral عادي	Yes نعم	Likely المحتمل	Unsure غير متاكد	No لا	Yes, but I am not up to date نعم، ولكنني لست مطلعاً على آخر المستجدات	Other (please specify) غير ذلك (يرجى التحديد)	Often غالبا	Neutral حيادي
2024-04-30 11:30:56	نعم yes	سعودي Saudi	أنثى Female	31-40	Bachelors مرحلة البكالوريوس	Married متزوجة	موظفة قطاع حكومي	Yes نعم	Neutral عادي	Skin Rash الطفح الجلدي	I don't know لا اعلم	Not very concerned لست قلقا للغاية	Unsure غير متاكد	Neutral عادي	Unsure غير متاكد	No لا	I am not sure لست متأكدا	Other (please specify) غير ذلك (يرجى التحديد)	Always دائما	Likely محتمل
2024-04-30 11:31:23	نعم yes	سعودي Saudi	أنثى Female	under 18-25	Bachelors مرحلة البكالوريوس	Single عزباء	Student طالبة	No لا	Very unfamiliar غير مألوف للغاية	Fever حرارة, Skin Rash الطفح الجلدي, Headache صداع, Cough كحة	I don't know لا اعلم	Very concerned قلقة للغاية	Yes نعم	Very unlikely من المستبعد جدا	No لا	No لا	No, and I don't plan to get vaccinated لا، ولا أخطط للحصول على التطعيم	Other (please specify) غير ذلك (يرجى التحديد)	Always دائما	Likely محتمل
2024-04-30 11:31:28	نعم yes	سعودي Saudi	أنثى Female	years > 50	PhD مرحلة الدكتوراه	Married متزوجة	Teacher معلمة	Yes نعم	Neutral عادي	Fever حرارة, Skin Rash الطفح الجلدي	I don't know لا اعلم	Concerned قلقة	Unsure غير متاكد	Likely المحتمل	Unsure غير متاكد	No لا	I am not sure لست متأكدا	Other (please specify) غير ذلك (يرجى التحديد)	Always دائما	Very likely من المحتمل جدا
2024-04-30 11:31:52	نعم yes	غير سعودي None Saudi	أنثى Female	under 18-25	Bachelors مرحلة البكالوريوس	Single عزباء	Student طالبة	No لا	Somewhat unfamiliar غير مألوف إلى حد ما	Skin Rash الطفح الجلدي	I don't know لا اعلم	Neutral عادي	Unsure غير متاكد	Very unlikely من المستبعد جدا	No لا	No لا	I am not sure لست متأكدا	Other (please specify) غير ذلك (يرجى التحديد)	Occasionally أحياناً	Likely محتمل
2024-04-30 11:32:12	نعم yes	سعودي Saudi	أنثى Female	under 18-25	Bachelors مرحلة البكالوريوس	Single عزباء	Student طالبة	No لا	Very unfamiliar غير مألوف للغاية	Skin Rash الطفح الجلدي	I don't know لا اعلم	Neutral عادي	Unsure غير متاكد	Very unlikely من المستبعد جدا	No لا	No لا	No, and I don't plan to get vaccinated لا، ولا أخطط للحصول على التطعيم	Lack of awareness قلة الوعي	Always دائما	Likely محتمل	لا أعلم	لا
2024-04-30 11:32:21	نعم yes	سعودي Saudi	أنثى Female	under 18-25	Bachelors مرحلة البكالوريوس	Single عزباء	Unemployed غير موظفة	No لا	Very unfamiliar غير مألوف للغاية	Fever حرارة, Skin Rash الطفح الجلدي	I don't know لا اعلم	Neutral عادي	Unsure غير متاكد	Neutral عادي	Unsure غير متاكد	No لا	I am not sure لست متأكدا	Other (please specify) غير ذلك (يرجى التحديد)	Always دائما	Likely محتمل
2024-04-30 11:33:27	نعم yes	سعودي Saudi	أنثى Female	under 18-25	Bachelors مرحلة البكالوريوس	Single عزباء	Student طالبة	No لا	Very unfamiliar غير مألوف للغاية	Fever حرارة, Skin Rash الطفح الجلدي	I don't know لا اعلم	Neutral عادي	Unsure غير متاكد	Unlikelyغير محتمل	Unsure غير متاكد	No لا	I am not sure لست متأكدا	Lack of awareness قلة الوعي	Always دائما	Very unlikely من المستبعد جدا	لا اعلم ماهي الحصبه	لا اعلم ماهي الحصبه
2024-04-30 11:33:51	نعم yes	سعودي Saudi	أنثى Female	under 18-25	Bachelors مرحلة البكالوريوس	Single عزباء	Student طالبة	Yes نعم	Neutral عادي	Fever حرارة, Skin Rash الطفح الجلدي, Headache صداع, Cough كحة	Direct contact with an infected person الاتصال المباشر بشخص مصاب	Not concerned at all لست قلقا نهائيا	Unsure غير متاكد	Very unlikely من المستبعد جدا	Unsure غير متاكد	No لا	I am not sure لست متأكدا	Other (please specify) غير ذلك (يرجى التحديد)	Occasionally أحياناً	Unlikely من غير المرجح
2024-04-30 11:33:55	نعم yes	غير سعودي None Saudi	أنثى Female	under 18-25	Bachelors مرحلة البكالوريوس	Single عزباء	Student طالبة	No لا	Very unfamiliar غير مألوف للغاية	Fever حرارة, Skin Rash الطفح الجلدي, Headache صداع, Cough كحة	Contaminated surfaces الأسطح الملوثة	Very concerned قلقة للغاية	Yes نعم	Very likely من المحتمل جد	Yes نعم	No لا	No, but I plan to get vaccinated لا، ولكني أخطط للحصول على التطعيم	Concerns about vaccine safety المخاوف بشأن سلامة اللقاحات	Always دائما	Very unlikely من المستبعد جدا
2024-04-30 11:34:32	نعم yes	سعودي Saudi	أنثى Female	under 18-25	Bachelors مرحلة البكالوريوس	Single عزباء	Student طالبة	No لا	Neutral عادي	Fever حرارة, Skin Rash الطفح الجلدي, Joint pain الم في المفاصل, Headache صداع, Cough كحة	All of the above كل ما ذكر	Not very concerned لست قلقا للغاية	Yes نعم	Neutral عادي	No لا	No لا	I am not sure لست متأكدا	Other (please specify) غير ذلك (يرجى التحديد)	Always دائما	Unlikely من غير المرجح
2024-04-30 11:35:05	نعم yes	سعودي Saudi	أنثى Female	under 18-25	Bachelors مرحلة البكالوريوس	Single عزباء	Student طالبة	Yes نعم	Somewhat unfamiliar غير مألوف إلى حد ما	Fever حرارة, Joint pain الم في المفاصل	I don't know لا اعلم	Concerned قلقة	Unsure غير متاكد	Neutral عادي	No لا	No لا	Yes, but I am not up to date نعم، ولكنني لست مطلعاً على آخر المستجدات	Other (please specify) غير ذلك (يرجى التحديد)	Often غالبا	Likely محتمل
2024-04-30 11:35:10	نعم yes	سعودي Saudi	أنثى Female	under 18-25	Bachelors مرحلة البكالوريوس	Single عزباء	Student طالبة	No لا	Very unfamiliar غير مألوف للغاية	Skin Rash الطفح الجلدي	I don't know لا اعلم	Neutral عادي	Unsure غير متاكد	Likely المحتمل	No لا	No لا	I am not sure لست متأكدا	Lack of awareness قلة الوعي	Often غالبا	Likely محتمل
2024-04-30 11:35:25	نعم yes	سعودي Saudi	أنثى Female	under 18-25	Bachelors مرحلة البكالوريوس	Single عزباء	Student طالبة	Yes نعم	Somewhat unfamiliar غير مألوف إلى حد ما	Fever حرارة, Skin Rash الطفح الجلدي	I don't know لا اعلم	Very concerned قلقة للغاية	Yes نعم	Neutral عادي	No لا	No لا	No, but I plan to get vaccinated لا، ولكني أخطط للحصول على التطعيم	Lack of awareness قلة الوعي	Always دائما	Very likely من المحتمل جدا
2024-04-30 11:35:39	نعم yes	سعودي Saudi	أنثى Female	under 18-25	Bachelors مرحلة البكالوريوس	Single عزباء	Student طالبة	No لا	Very unfamiliar غير مألوف للغاية	Fever حرارة, Headache صداع	I don't know لا اعلم	Neutral عادي	Unsure غير متاكد	Neutral عادي	Unsure غير متاكد	No لا	I am not sure لست متأكدا	Lack of awareness قلة الوعي	Occasionally أحياناً	Neutral حيادي
2024-04-30 11:36:52	نعم yes	سعودي Saudi	أنثى Female	under 18-25	Bachelors مرحلة البكالوريوس	Single عزباء	Student طالبة	No لا	Neutral عادي	Joint pain الم في المفاصل	Direct contact with an infected person الاتصال المباشر بشخص مصاب	Neutral عادي	No لا	Neutral عادي	No لا	No لا	I am not sure لست متأكدا	Lack of awareness قلة الوعي	Often غالبا	Unlikely من غير المرجح
2024-04-30 11:39:10	نعم yes	سعودي Saudi	أنثى Female	under 18-25	Bachelors مرحلة البكالوريوس	Single عزباء	Student طالبة	No لا	Somewhat unfamiliar غير مألوف إلى حد ما	Fever حرارة, Joint pain الم في المفاصل, Headache صداع	I don't know لا اعلم	Concerned قلقة	Unsure غير متاكد	Unlikelyغير محتمل	No لا	No لا	No, but I plan to get vaccinated لا، ولكني أخطط للحصول على التطعيم	Lack of awareness قلة الوعي	Always دائما	Very likely من المحتمل جدا	لا اعلم	نعم وضع حملات للتوعيه
2024-04-30 11:39:24	نعم yes	سعودي Saudi	أنثى Female	under 18-25	Bachelors مرحلة البكالوريوس	Single عزباء	Student طالبة	No لا	Very unfamiliar غير مألوف للغاية	Fever حرارة, Cough كحة	I don't know لا اعلم	Not very concerned لست قلقا للغاية	Unsure غير متاكد	Very unlikely من المستبعد جدا	Unsure غير متاكد	No لا	I am not sure لست متأكدا	Lack of awareness قلة الوعي	Always دائما	Very likely من المحتمل جدا
2024-04-30 11:40:05	نعم yes	سعودي Saudi	أنثى Female	31-40	Bachelors مرحلة البكالوريوس	Married متزوجة	موظفة ادارية	Yes نعم	Somewhat unfamiliar غير مألوف إلى حد ما	Fever حرارة, Headache صداع	I don't know لا اعلم	Not very concerned لست قلقا للغاية	Yes نعم	Unlikelyغير محتمل	No لا	No لا	No, and I don't plan to get vaccinated لا، ولا أخطط للحصول على التطعيم	Concerns about vaccine safety المخاوف بشأن سلامة اللقاحات	Occasionally أحياناً	Very unlikely من المستبعد جدا	كيفية الاصابة والوقاية	الاعلانات
2024-04-30 11:40:22	نعم yes	سعودي Saudi	أنثى Female	31-40	Masters مرحلة الماجستير	Married متزوجة	ادارية في قطاع حكومي	Yes نعم	Somewhat unfamiliar غير مألوف إلى حد ما	Fever حرارة	I don't know لا اعلم	Not very concerned لست قلقا للغاية	Unsure غير متاكد	Unlikelyغير محتمل	Unsure غير متاكد	No لا	I am not sure لست متأكدا	Lack of awareness قلة الوعي	Always دائما	Neutral حيادي		لايوجد لدي اي معلومات عن الحصبة بشكل عام وعن الحصبة الالمانية بشكل خاص
2024-04-30 11:40:52	نعم yes	سعودي Saudi	ذكر Male	under 18-25	Bachelors مرحلة البكالوريوس	Single عزباء	Student طالبة	No لا	Very unfamiliar غير مألوف للغاية	Fever حرارة, Skin Rash الطفح الجلدي, Joint pain الم في المفاصل, Headache صداع, Cough كحة	I don't know لا اعلم	Concerned قلقة	Unsure غير متاكد	Unlikelyغير محتمل	Unsure غير متاكد	No لا	I am not sure لست متأكدا	Lack of awareness قلة الوعي	Always دائما	Likely محتمل
2024-04-30 11:41:10	نعم yes	سعودي Saudi	أنثى Female	under 18-25	School المدرسة	Single عزباء	Student طالبة	Yes نعم	Somewhat unfamiliar غير مألوف إلى حد ما	Fever حرارة, Skin Rash الطفح الجلدي	Airborne droplets القطيرات المحمولة جوا	Neutral عادي	Unsure غير متاكد	Unlikelyغير محتمل	Unsure غير متاكد	No لا	I am not sure لست متأكدا	Other (please specify) غير ذلك (يرجى التحديد)	Occasionally أحياناً	Neutral حيادي
2024-04-30 11:41:28	نعم yes	سعودي Saudi	أنثى Female	31-40	Masters مرحلة الماجستير	Married متزوجة	Private sector قطاع خاص	Yes نعم	Somewhat knowledgeable المعرفة إلى حد ما	Fever حرارة	I don't know لا اعلم	Not very concerned لست قلقا للغاية	No لا	Unlikelyغير محتمل	Yes نعم	Yes نعم	Yes, but I am not up to date نعم، ولكنني لست مطلعاً على آخر المستجدات	No access to healthcare عدم الحصول على الرعاية الصحية	Occasionally أحياناً	Neutral حيادي
2024-04-30 11:41:29	نعم yes	سعودي Saudi	ذكر Male	under 18-25	Bachelors مرحلة البكالوريوس	Single عزباء	Student طالبة	No لا	Very unfamiliar غير مألوف للغاية	Fever حرارة, Skin Rash الطفح الجلدي, Headache صداع, Cough كحة	I don't know لا اعلم	Not concerned at all لست قلقا نهائيا	No لا	Very unlikely من المستبعد جدا	No لا	No لا	No, and I don't plan to get vaccinated لا، ولا أخطط للحصول على التطعيم	Lack of awareness قلة الوعي	Always دائما	Very unlikely من المستبعد جدا
2024-04-30 11:42:10	نعم yes	سعودي Saudi	أنثى Female	31-40	Masters مرحلة الماجستير	Married متزوجة	موظف اداري	Yes نعم	Neutral عادي	Fever حرارة, Joint pain الم في المفاصل, Cough كحة	I don't know لا اعلم	Not very concerned لست قلقا للغاية	Unsure غير متاكد	Unlikelyغير محتمل	No لا	No لا	Yes, but I am not up to date نعم، ولكنني لست مطلعاً على آخر المستجدات	Lack of awareness قلة الوعي	Always دائما	Neutral حيادي
2024-04-30 11:42:52	نعم yes	سعودي Saudi	أنثى Female	under 18-25	Bachelors مرحلة البكالوريوس	Single عزباء	Unemployed غير موظفة	No لا	Very unfamiliar غير مألوف للغاية	Skin Rash الطفح الجلدي, Joint pain الم في المفاصل, Headache صداع	I don't know لا اعلم	Not concerned at all لست قلقا نهائيا	Yes نعم	Neutral عادي	No لا	No لا	No, but I plan to get vaccinated لا، ولكني أخطط للحصول على التطعيم	Lack of awareness قلة الوعي	Always دائما	Very likely من المحتمل جدا
2024-04-30 11:43:47	لا NO	سعودي Saudi	ذكر Male	under 18-25	Bachelors مرحلة البكالوريوس	Single عزباء	Student طالبة	No لا	Somewhat knowledgeable المعرفة إلى حد ما
2024-04-30 11:44:26	لا NO	سعودي Saudi	أنثى Female	under 18-25	Bachelors مرحلة البكالوريوس	Single عزباء	Student طالبة	No لا	Very unfamiliar غير مألوف للغاية
2024-04-30 11:48:06	نعم yes	سعودي Saudi	ذكر Male	under 18-25	Bachelors مرحلة البكالوريوس	Single عزباء	Student طالبة	Yes نعم	Somewhat knowledgeable المعرفة إلى حد ما	Fever حرارة, Skin Rash الطفح الجلدي, Joint pain الم في المفاصل, Headache صداع, Cough كحة	All of the above كل ما ذكر	Neutral عادي	Yes نعم	Neutral عادي	Yes نعم	No لا	Yes, but I am not up to date نعم، ولكنني لست مطلعاً على آخر المستجدات	Other (please specify) غير ذلك (يرجى التحديد)	Always دائما	Very likely من المحتمل جدا
2024-04-30 11:48:28	نعم yes	سعودي Saudi	أنثى Female	31-40	PhD مرحلة الدكتوراه	Single عزباء	عضو هيئة تدريس	Yes نعم	Somewhat unfamiliar غير مألوف إلى حد ما	Fever حرارة, Skin Rash الطفح الجلدي	Direct contact with an infected person الاتصال المباشر بشخص مصاب	Not very concerned لست قلقا للغاية	Unsure غير متاكد	Neutral عادي	No لا	No لا	I am not sure لست متأكدا	Other (please specify) غير ذلك (يرجى التحديد)	Always دائما	Neutral حيادي	معلوماتي عنها بسيطة كنا نسمه بالاصابه سابقا ولم يعد لها ذكر كبير في الوقت الحالي	عن طريق المراكز الصحية من خلال منصة صحتي
2024-04-30 11:49:28	نعم yes	سعودي Saudi	أنثى Female	under 18-25	Bachelors مرحلة البكالوريوس	Married متزوجة	Student طالبة	No لا	Very unfamiliar غير مألوف للغاية	Fever حرارة, Joint pain الم في المفاصل, Headache صداع	I don't know لا اعلم	Concerned قلقة	Unsure غير متاكد	Neutral عادي	Unsure غير متاكد	No لا	I am not sure لست متأكدا	Concerns about vaccine safety المخاوف بشأن سلامة اللقاحات	Occasionally أحياناً	Likely محتمل
2024-04-30 11:51:17	نعم yes	سعودي Saudi	أنثى Female	26-30	Bachelors مرحلة البكالوريوس	Single عزباء	Student طالبة	Yes نعم	Somewhat knowledgeable المعرفة إلى حد ما	Fever حرارة, Skin Rash الطفح الجلدي	All of the above كل ما ذكر	Neutral عادي	Yes نعم	Unlikelyغير محتمل	Yes نعم	Yes نعم	Yes, and I am up to date نعم، وأنا مطلع على كل ما هو جديد	Other (please specify) غير ذلك (يرجى التحديد)	Often غالبا	Likely محتمل
2024-04-30 11:52:02	نعم yes	سعودي Saudi	أنثى Female	under 18-25	Bachelors مرحلة البكالوريوس	Single عزباء	Student طالبة	Yes نعم	Neutral عادي	Fever حرارة, Joint pain الم في المفاصل, Headache صداع	Direct contact with an infected person الاتصال المباشر بشخص مصاب	Not concerned at all لست قلقا نهائيا	Unsure غير متاكد	Neutral عادي	Unsure غير متاكد	No لا	I am not sure لست متأكدا	Other (please specify) غير ذلك (يرجى التحديد)	Always دائما	Very likely من المحتمل جدا
2024-04-30 11:53:02	نعم yes	سعودي Saudi	أنثى Female	31-40	Masters مرحلة الماجستير	Married متزوجة	موظفة	Yes نعم	Somewhat knowledgeable المعرفة إلى حد ما	Fever حرارة, Skin Rash الطفح الجلدي	I don't know لا اعلم	Not very concerned لست قلقا للغاية	No لا	Likely المحتمل	No لا	No لا	Yes, but I am not up to date نعم، ولكنني لست مطلعاً على آخر المستجدات	Other (please specify) غير ذلك (يرجى التحديد)	Always دائما	Neutral حيادي		لم يتم التوعية به من قبل
2024-04-30 11:54:20	نعم yes	سعودي Saudi	أنثى Female	31-40	Masters مرحلة الماجستير	Married متزوجة	موظفه اداريه	Yes نعم	Very knowledgeable دراية جداً	Fever حرارة, Skin Rash الطفح الجلدي	I don't know لا اعلم	Neutral عادي	No لا	Unlikelyغير محتمل	Yes نعم	No لا	I am not sure لست متأكدا	Other (please specify) غير ذلك (يرجى التحديد)	Always دائما	Very likely من المحتمل جدا
2024-04-30 11:54:38	نعم yes	سعودي Saudi	أنثى Female	31-40	Bachelors مرحلة البكالوريوس	Married متزوجة	موظفه	Yes نعم	Somewhat unfamiliar غير مألوف إلى حد ما	Fever حرارة, Skin Rash الطفح الجلدي	I don't know لا اعلم	Neutral عادي	Unsure غير متاكد	Very unlikely من المستبعد جدا	No لا	No لا	I am not sure لست متأكدا	Other (please specify) غير ذلك (يرجى التحديد)	Often غالبا	Neutral حيادي
2024-04-30 11:55:18	نعم yes	سعودي Saudi	أنثى Female	years > 50	Bachelors مرحلة البكالوريوس	Married متزوجة	موظفة قطاع حكومي	Yes نعم	Somewhat unfamiliar غير مألوف إلى حد ما	Fever حرارة, Skin Rash الطفح الجلدي, Joint pain الم في المفاصل	Direct contact with an infected person الاتصال المباشر بشخص مصاب	Not concerned at all لست قلقا نهائيا	No لا	Unlikelyغير محتمل	Unsure غير متاكد	No لا	I am not sure لست متأكدا	Other (please specify) غير ذلك (يرجى التحديد)	Always دائما	Likely محتمل	تسبب تشوهات للاجنة في حال اصابة الام بها	لا يوجد
2024-04-30 11:56:01	نعم yes	سعودي Saudi	أنثى Female	31-40	Bachelors مرحلة البكالوريوس	Married متزوجة	موظفة	Yes نعم	Somewhat knowledgeable المعرفة إلى حد ما	Skin Rash الطفح الجلدي	I don't know لا اعلم	Not very concerned لست قلقا للغاية	Unsure غير متاكد	Neutral عادي	No لا	No لا	I am not sure لست متأكدا	Other (please specify) غير ذلك (يرجى التحديد)	Often غالبا	Neutral حيادي
2024-04-30 11:56:04	نعم yes	سعودي Saudi	أنثى Female	under 18-25	Bachelors مرحلة البكالوريوس	Single عزباء	Student طالبة	No لا	Very unfamiliar غير مألوف للغاية	Cough كحة	I don't know لا اعلم	Neutral عادي	Unsure غير متاكد	Unlikelyغير محتمل	No لا	No لا	I am not sure لست متأكدا	Concerns about vaccine safety المخاوف بشأن سلامة اللقاحات	Often غالبا	Unlikely من غير المرجح	ليست لدي أي معلومات	لا يوجد لدي أي معلومات
2024-04-30 11:56:18	نعم yes	سعودي Saudi	أنثى Female	31-40	PhD مرحلة الدكتوراه	Married متزوجة	Unemployed غير موظفة	Yes نعم	Neutral عادي	Fever حرارة, Joint pain الم في المفاصل	Direct contact with an infected person الاتصال المباشر بشخص مصاب	Neutral عادي	Yes نعم	Neutral عادي	No لا	No لا	Yes, but I am not up to date نعم، ولكنني لست مطلعاً على آخر المستجدات	Other (please specify) غير ذلك (يرجى التحديد)	Always دائما	Very likely من المحتمل جدا
2024-04-30 11:58:07	نعم yes	سعودي Saudi	أنثى Female	41-50	Bachelors مرحلة البكالوريوس	Married متزوجة	موظفة ادارية	Yes نعم	Neutral عادي	Fever حرارة, Skin Rash الطفح الجلدي	I don't know لا اعلم	Not very concerned لست قلقا للغاية	No لا	Neutral عادي	No لا	No لا	No, and I don't plan to get vaccinated لا، ولا أخطط للحصول على التطعيم	Lack of awareness قلة الوعي	Always دائما	Neutral حيادي	لايوجد لدي معلومات	هذا يعتمد على درجة خطورة وانتشارالمرض
2024-04-30 11:58:55	نعم yes	سعودي Saudi	أنثى Female	41-50	Bachelors مرحلة البكالوريوس	Married متزوجة	ادارية بجامعة الامام	Yes نعم	Somewhat knowledgeable المعرفة إلى حد ما	Fever حرارة, Skin Rash الطفح الجلدي, Joint pain الم في المفاصل, Headache صداع, Cough كحة	All of the above كل ما ذكر	Not very concerned لست قلقا للغاية	Yes نعم	Unlikelyغير محتمل	Yes نعم	Yes نعم	Yes, but I am not up to date نعم، ولكنني لست مطلعاً على آخر المستجدات	Concerns about vaccine safety المخاوف بشأن سلامة اللقاحات	Always دائما	Very likely من المحتمل جدا		نشر الوعي بين الاجيال والاحتمال الاصابة بهاومخاطرها عليهم
2024-04-30 11:59:30	نعم yes	سعودي Saudi	أنثى Female	41-50	Bachelors مرحلة البكالوريوس	Married متزوجة	موظفة ادارية	Yes نعم	Neutral عادي	Fever حرارة, Skin Rash الطفح الجلدي	I don't know لا اعلم	Concerned قلقة	Yes نعم	Neutral عادي	Yes نعم	No لا	I am not sure لست متأكدا	Lack of awareness قلة الوعي	Often غالبا	Likely محتمل	لا يوجد	لا يوجد
2024-04-30 12:00:57	نعم yes	سعودي Saudi	أنثى Female	31-40	Bachelors مرحلة البكالوريوس	Married متزوجة	اداري	Yes نعم	Neutral عادي	Fever حرارة, Skin Rash الطفح الجلدي	All of the above كل ما ذكر	Not very concerned لست قلقا للغاية	No لا	Unlikelyغير محتمل	Unsure غير متاكد	Yes نعم	I am not sure لست متأكدا	Lack of awareness قلة الوعي	Always دائما	Neutral حيادي
2024-04-30 12:01:13	نعم yes	سعودي Saudi	أنثى Female	41-50	Bachelors مرحلة البكالوريوس	Married متزوجة	ادارية	Yes نعم	Neutral عادي	Fever حرارة, Headache صداع	All of the above كل ما ذكر	Not very concerned لست قلقا للغاية	No لا	Unlikelyغير محتمل	No لا	No لا	No, and I don't plan to get vaccinated لا، ولا أخطط للحصول على التطعيم	Lack of awareness قلة الوعي	Always دائما	Very unlikely من المستبعد جدا
2024-04-30 12:01:32	نعم yes	سعودي Saudi	أنثى Female	under 18-25	Bachelors مرحلة البكالوريوس	Single عزباء	Student طالبة	No لا	Very unfamiliar غير مألوف للغاية	Fever حرارة, Cough كحة	I don't know لا اعلم	Neutral عادي	Unsure غير متاكد	Unlikelyغير محتمل	No لا	No لا	I am not sure لست متأكدا	Lack of awareness قلة الوعي	Often غالبا	Very likely من المحتمل جدا	Is it that dangerous?	Make simple posters
2024-04-30 12:03:47	نعم yes	سعودي Saudi	أنثى Female	under 18-25	Bachelors مرحلة البكالوريوس	Single عزباء	Student طالبة	No لا	Very unfamiliar غير مألوف للغاية	Fever حرارة, Skin Rash الطفح الجلدي	I don't know لا اعلم	Neutral عادي	Unsure غير متاكد	Unlikelyغير محتمل	No لا	No لا	I am not sure لست متأكدا	Other (please specify) غير ذلك (يرجى التحديد)	Always دائما	Likely محتمل
2024-04-30 12:05:34	نعم yes	سعودي Saudi	أنثى Female	31-40	PhD مرحلة الدكتوراه	Married متزوجة	Teacher معلمة	Yes نعم	Somewhat unfamiliar غير مألوف إلى حد ما	Fever حرارة, Joint pain الم في المفاصل, Headache صداع, Cough كحة	I don't know لا اعلم	Not very concerned لست قلقا للغاية	Unsure غير متاكد	Unlikelyغير محتمل	No لا	No لا	Yes, but I am not up to date نعم، ولكنني لست مطلعاً على آخر المستجدات	Other (please specify) غير ذلك (يرجى التحديد)	Often غالبا	Neutral حيادي
2024-04-30 12:06:04	نعم yes	سعودي Saudi	أنثى Female	under 18-25	Bachelors مرحلة البكالوريوس	Single عزباء	Student طالبة	Yes نعم	Very unfamiliar غير مألوف للغاية	Fever حرارة, Skin Rash الطفح الجلدي	I don't know لا اعلم	Not concerned at all لست قلقا نهائيا	Unsure غير متاكد	Neutral عادي	No لا	No لا	I am not sure لست متأكدا	Other (please specify) غير ذلك (يرجى التحديد)	Always دائما	Likely محتمل
2024-04-30 12:07:15	نعم yes	سعودي Saudi	أنثى Female	31-40	Bachelors مرحلة البكالوريوس	Married متزوجة	Student طالبة	Yes نعم	Somewhat unfamiliar غير مألوف إلى حد ما	Fever حرارة, Skin Rash الطفح الجلدي, Joint pain الم في المفاصل	I don't know لا اعلم	Neutral عادي	Yes نعم	Neutral عادي	No لا	Yes نعم	Yes, and I am up to date نعم، وأنا مطلع على كل ما هو جديد	No access to healthcare عدم الحصول على الرعاية الصحية	Always دائما	Very likely من المحتمل جدا
2024-04-30 12:08:07	نعم yes	سعودي Saudi	أنثى Female	26-30	Bachelors مرحلة البكالوريوس	Married متزوجة	Student طالبة	Yes نعم	Somewhat unfamiliar غير مألوف إلى حد ما	Fever حرارة, Skin Rash الطفح الجلدي, Joint pain الم في المفاصل, Headache صداع, Cough كحة	I don't know لا اعلم	Neutral عادي	No لا	Neutral عادي	Yes نعم	No لا	I am not sure لست متأكدا	Religious or personal beliefs المعتقدات الدينية أو الشخصية	Occasionally أحياناً	Neutral حيادي
2024-04-30 12:09:07	نعم yes	سعودي Saudi	أنثى Female	under 18-25	Bachelors مرحلة البكالوريوس	Single عزباء	Student طالبة	No لا	Very unfamiliar غير مألوف للغاية	Fever حرارة, Cough كحة	All of the above كل ما ذكر	Neutral عادي	Yes نعم	Unlikelyغير محتمل	No لا	No لا	No, and I don't plan to get vaccinated لا، ولا أخطط للحصول على التطعيم	Lack of awareness قلة الوعي	Always دائما	Neutral حيادي
2024-04-30 12:09:16	نعم yes	سعودي Saudi	أنثى Female	under 18-25	Bachelors مرحلة البكالوريوس	Single عزباء	Student طالبة	Yes نعم	Somewhat unfamiliar غير مألوف إلى حد ما	Fever حرارة, Skin Rash الطفح الجلدي, Joint pain الم في المفاصل	I don't know لا اعلم	Neutral عادي	Unsure غير متاكد	Unlikelyغير محتمل	No لا	No لا	I am not sure لست متأكدا	Other (please specify) غير ذلك (يرجى التحديد)	Often غالبا	Likely محتمل
2024-04-30 12:11:19	نعم yes	سعودي Saudi	أنثى Female	under 18-25	Bachelors مرحلة البكالوريوس	Single عزباء	Student طالبة	No لا	Somewhat unfamiliar غير مألوف إلى حد ما	Fever حرارة, Skin Rash الطفح الجلدي	I don't know لا اعلم	Concerned قلقة	Unsure غير متاكد	Neutral عادي	No لا	No لا	I am not sure لست متأكدا	Lack of awareness قلة الوعي	Always دائما	Very likely من المحتمل جدا
2024-04-30 12:11:38	نعم yes	سعودي Saudi	أنثى Female	under 18-25	Bachelors مرحلة البكالوريوس	Single عزباء	Student طالبة	Yes نعم	Neutral عادي	Fever حرارة, Skin Rash الطفح الجلدي	Direct contact with an infected person الاتصال المباشر بشخص مصاب	Not very concerned لست قلقا للغاية	Unsure غير متاكد	Very unlikely من المستبعد جدا	No لا	No لا	I am not sure لست متأكدا	Other (please specify) غير ذلك (يرجى التحديد)	Occasionally أحياناً	Likely محتمل
2024-04-30 12:14:33	نعم yes	سعودي Saudi	أنثى Female	26-30	Masters مرحلة الماجستير	Married متزوجة	Student طالبة	No لا	Somewhat unfamiliar غير مألوف إلى حد ما	Skin Rash الطفح الجلدي, Joint pain الم في المفاصل	I don't know لا اعلم	Not very concerned لست قلقا للغاية	Yes نعم	Unlikelyغير محتمل	No لا	No لا	I am not sure لست متأكدا	Lack of awareness قلة الوعي	Always دائما	Likely محتمل	لا اعلم	زيادة التوعية
2024-04-30 12:15:24	نعم yes	سعودي Saudi	أنثى Female	under 18-25	Bachelors مرحلة البكالوريوس	Single عزباء	Student طالبة	No لا	Somewhat unfamiliar غير مألوف إلى حد ما	Skin Rash الطفح الجلدي	All of the above كل ما ذكر	Concerned قلقة	Yes نعم	Neutral عادي	No لا	No لا	I am not sure لست متأكدا	Other (please specify) غير ذلك (يرجى التحديد)	Always دائما	Neutral حيادي
2024-04-30 12:16:52	نعم yes	سعودي Saudi	أنثى Female	31-40	School المدرسة	Married متزوجة	Teacher معلمة	Yes نعم	Neutral عادي	Skin Rash الطفح الجلدي	All of the above كل ما ذكر	Neutral عادي	Yes نعم	Neutral عادي	Unsure غير متاكد	Yes نعم	Yes, but I am not up to date نعم، ولكنني لست مطلعاً على آخر المستجدات	Lack of awareness قلة الوعي	Always دائما	Very likely من المحتمل جدا
2024-04-30 12:18:38	نعم yes	غير سعودي None Saudi	أنثى Female	under 18-25	Bachelors مرحلة البكالوريوس	Single عزباء	Student طالبة	No لا	Very unfamiliar غير مألوف للغاية	Fever حرارة, Skin Rash الطفح الجلدي, Headache صداع	All of the above كل ما ذكر	Neutral عادي	Unsure غير متاكد	Unlikelyغير محتمل	No لا	No لا	No, and I don't plan to get vaccinated لا، ولا أخطط للحصول على التطعيم	Lack of awareness قلة الوعي	Always دائما	Neutral حيادي
2024-04-30 12:18:41	لا NO	سعودي Saudi	أنثى Female	under 18-25	Bachelors مرحلة البكالوريوس	Single عزباء	Student طالبة	No لا	Very unfamiliar غير مألوف للغاية
2024-04-30 12:21:17	نعم yes	سعودي Saudi	أنثى Female	under 18-25	Bachelors مرحلة البكالوريوس	Single عزباء	Student طالبة	No لا	Very unfamiliar غير مألوف للغاية	Fever حرارة, Skin Rash الطفح الجلدي	I don't know لا اعلم	Neutral عادي	Unsure غير متاكد	Unlikelyغير محتمل	No لا	No لا	I am not sure لست متأكدا	No access to healthcare عدم الحصول على الرعاية الصحية	Always دائما	Very unlikely من المستبعد جدا
2024-04-30 12:23:08	نعم yes	سعودي Saudi	أنثى Female	26-30	Masters مرحلة الماجستير	Married متزوجة	Student طالبة	Yes نعم	Neutral عادي	Fever حرارة, Skin Rash الطفح الجلدي	I don't know لا اعلم	Not very concerned لست قلقا للغاية	Unsure غير متاكد	Neutral عادي	No لا	No لا	I am not sure لست متأكدا	Lack of awareness قلة الوعي	Always دائما	Neutral حيادي
2024-04-30 12:23:52	نعم yes	سعودي Saudi	أنثى Female	under 18-25	Bachelors مرحلة البكالوريوس	Single عزباء	Student طالبة	No لا	Very unfamiliar غير مألوف للغاية	Cough كحة	I don't know لا اعلم	Neutral عادي	Unsure غير متاكد	Neutral عادي	Unsure غير متاكد	No لا	I am not sure لست متأكدا	Other (please specify) غير ذلك (يرجى التحديد)	Never أبداً	Very likely من المحتمل جدا
2024-04-30 12:27:48	نعم yes	سعودي Saudi	أنثى Female	under 18-25	School المدرسة	Married متزوجة	Student طالبة	Yes نعم	Neutral عادي	Skin Rash الطفح الجلدي	I don't know لا اعلم	Concerned قلقة	Yes نعم	Unlikelyغير محتمل	No لا	Yes نعم	Yes, but I am not up to date نعم، ولكنني لست مطلعاً على آخر المستجدات	Other (please specify) غير ذلك (يرجى التحديد)	Often غالبا	Likely محتمل
2024-04-30 12:28:03	نعم yes	سعودي Saudi	أنثى Female	26-30	Bachelors مرحلة البكالوريوس	Single عزباء	Unemployed غير موظفة	Yes نعم	Somewhat unfamiliar غير مألوف إلى حد ما	Fever حرارة, Headache صداع, Cough كحة	I don't know لا اعلم	Not very concerned لست قلقا للغاية	Unsure غير متاكد	Neutral عادي	No لا	No لا	I am not sure لست متأكدا	Lack of awareness قلة الوعي	Often غالبا	Likely محتمل
2024-04-30 12:29:30	نعم yes	سعودي Saudi	أنثى Female	26-30	Masters مرحلة الماجستير	Married متزوجة	Teacher معلمة	Yes نعم	Neutral عادي	Fever حرارة	I don't know لا اعلم	Not concerned at all لست قلقا نهائيا	Unsure غير متاكد	Neutral عادي	No لا	No لا	I am not sure لست متأكدا	Other (please specify) غير ذلك (يرجى التحديد)	Always دائما	Neutral حيادي
2024-04-30 12:29:52	نعم yes	سعودي Saudi	أنثى Female	31-40	PhD مرحلة الدكتوراه	Married متزوجة	Teacher معلمة	No لا	Neutral عادي	Cough كحة	I don't know لا اعلم	Not very concerned لست قلقا للغاية	Yes نعم	Neutral عادي	No لا	No لا	No, and I don't plan to get vaccinated لا، ولا أخطط للحصول على التطعيم	Other (please specify) غير ذلك (يرجى التحديد)	Always دائما	Neutral حيادي
2024-04-30 12:33:09	نعم yes	سعودي Saudi	أنثى Female	under 18-25	Bachelors مرحلة البكالوريوس	Single عزباء	Student طالبة	Yes نعم	Neutral عادي	Fever حرارة, Skin Rash الطفح الجلدي	All of the above كل ما ذكر	Neutral عادي	Unsure غير متاكد	Very unlikely من المستبعد جدا	Unsure غير متاكد	No لا	Yes, but I am not up to date نعم، ولكنني لست مطلعاً على آخر المستجدات	Other (please specify) غير ذلك (يرجى التحديد)	Always دائما	Very likely من المحتمل جدا
2024-04-30 12:36:14	نعم yes	سعودي Saudi	أنثى Female	41-50	PhD مرحلة الدكتوراه	Married متزوجة	استاذ جامعي	Yes نعم	Neutral عادي	Fever حرارة, Skin Rash الطفح الجلدي, Headache صداع	All of the above كل ما ذكر	Not very concerned لست قلقا للغاية	No لا	Unlikelyغير محتمل	No لا	No لا	Yes, but I am not up to date نعم، ولكنني لست مطلعاً على آخر المستجدات	Other (please specify) غير ذلك (يرجى التحديد)	Always دائما	Likely محتمل	لايوجد	تنظيم حملات توعوية من وزارة الصحة والتطعيم في المدارس والمؤسسسات الحكومية
2024-04-30 12:37:14	نعم yes	سعودي Saudi	أنثى Female	31-40	PhD مرحلة الدكتوراه	Married متزوجة	Teacher معلمة	No لا	Neutral عادي	Fever حرارة, Skin Rash الطفح الجلدي	I don't know لا اعلم	Not very concerned لست قلقا للغاية	Unsure غير متاكد	Very unlikely من المستبعد جدا	No لا	No لا	No, and I don't plan to get vaccinated لا، ولا أخطط للحصول على التطعيم	Lack of awareness قلة الوعي	Often غالبا	Unlikely من غير المرجح
2024-04-30 12:40:57	نعم yes	سعودي Saudi	أنثى Female	under 18-25	Bachelors مرحلة البكالوريوس	Single عزباء	Student طالبة	No لا	Very unfamiliar غير مألوف للغاية	Fever حرارة, Skin Rash الطفح الجلدي	I don't know لا اعلم	Not concerned at all لست قلقا نهائيا	Unsure غير متاكد	Very unlikely من المستبعد جدا	No لا	No لا	I am not sure لست متأكدا	No access to healthcare عدم الحصول على الرعاية الصحية	Rarely نادرًا	Very unlikely من المستبعد جدا
2024-04-30 12:42:14	نعم yes	سعودي Saudi	ذكر Male	41-50	PhD مرحلة الدكتوراه	Married متزوجة	Teacher معلمة	Yes نعم	Very knowledgeable دراية جداً	Fever حرارة, Skin Rash الطفح الجلدي, Joint pain الم في المفاصل, Headache صداع, Cough كحة	Airborne droplets القطيرات المحمولة جوا	Neutral عادي	Yes نعم	Likely المحتمل	Yes نعم	No لا	Yes, but I am not up to date نعم، ولكنني لست مطلعاً على آخر المستجدات	No access to healthcare عدم الحصول على الرعاية الصحية	Always دائما	Very likely من المحتمل جدا
2024-04-30 12:43:44	نعم yes	سعودي Saudi	أنثى Female	under 18-25	School المدرسة	Single عزباء	Student طالبة	Yes نعم	Very knowledgeable دراية جداً	Fever حرارة, Skin Rash الطفح الجلدي, Headache صداع	I don't know لا اعلم	Not very concerned لست قلقا للغاية	Unsure غير متاكد	Unlikelyغير محتمل	Unsure غير متاكد	No لا	I am not sure لست متأكدا	Lack of awareness قلة الوعي	Always دائما	Very likely من المحتمل جدا
2024-04-30 12:44:12	نعم yes	سعودي Saudi	أنثى Female	under 18-25	Bachelors مرحلة البكالوريوس	Single عزباء	Student طالبة	Yes نعم	Somewhat knowledgeable المعرفة إلى حد ما	Fever حرارة, Skin Rash الطفح الجلدي	Contaminated surfaces الأسطح الملوثة	Neutral عادي	Unsure غير متاكد	Unlikelyغير محتمل	No لا	No لا	No, but I plan to get vaccinated لا، ولكني أخطط للحصول على التطعيم	Other (please specify) غير ذلك (يرجى التحديد)	Often غالبا	Very likely من المحتمل جدا
2024-04-30 12:44:34	نعم yes	سعودي Saudi	أنثى Female	26-30	Bachelors مرحلة البكالوريوس	Single عزباء	Student طالبة	No لا	Very unfamiliar غير مألوف للغاية	Fever حرارة, Skin Rash الطفح الجلدي	I don't know لا اعلم	Neutral عادي	Unsure غير متاكد	Neutral عادي	No لا	No لا	No, but I plan to get vaccinated لا، ولكني أخطط للحصول على التطعيم	Lack of awareness قلة الوعي	Often غالبا	Likely محتمل	انتشار التوعية عنها في أغلب المجالات أعراضها واللقاح الخاص بها	الزيارات من المراكز الصحية للمدارس والجامعات وغيرها من جهات التعليم لتوعية المتعلمين وتثقيفهم ثم هم بدورهم ينقلون الوعي لمنازلهم ومحيطهم
2024-04-30 12:45:26	نعم yes	سعودي Saudi	أنثى Female	31-40	Bachelors مرحلة البكالوريوس	Married متزوجة	موظف اداري	Yes نعم	Neutral عادي	Fever حرارة, Skin Rash الطفح الجلدي	All of the above كل ما ذكر	Not concerned at all لست قلقا نهائيا	No لا	Very unlikely من المستبعد جدا	No لا	No لا	I am not sure لست متأكدا	Other (please specify) غير ذلك (يرجى التحديد)	Always دائما	Unlikely من غير المرجح
2024-04-30 12:49:51	نعم yes	سعودي Saudi	أنثى Female	31-40	PhD مرحلة الدكتوراه	Married متزوجة	أستاذة جامعية	Yes نعم	Neutral عادي	Fever حرارة, Skin Rash الطفح الجلدي, Headache صداع	Direct contact with an infected person الاتصال المباشر بشخص مصاب	Not very concerned لست قلقا للغاية	Yes نعم	Likely المحتمل	Yes نعم	Yes نعم	No, but I plan to get vaccinated لا، ولكني أخطط للحصول على التطعيم	Concerns about vaccine safety المخاوف بشأن سلامة اللقاحات	Always دائما	Likely محتمل	اهمية اجراء الفحص قبل التخطيط للحمل لتفادي الاجهاض أو التشوهات.	نعم، اثناء حملي تبين في التحليل عدم وجود أجسام ضد الحصبة الألمانية، و نصحتني طبيبتي بأخذ اللقاح بعد الولادة،، و أخذ موانع حمل لمدة لا تقل عن ٣ أشهر بعد تلقي اللقاح.. و من بعدها حرصت على القراءة عن هذا المرض، و انصح غيري بالفحص قبل التخطيط للحمل بشكل خاص.
2024-04-30 12:51:12	نعم yes	سعودي Saudi	أنثى Female	41-50	PhD مرحلة الدكتوراه	Married متزوجة	موظفة	Yes نعم	Neutral عادي	Fever حرارة, Skin Rash الطفح الجلدي	Direct contact with an infected person الاتصال المباشر بشخص مصاب	Neutral عادي	Yes نعم	Neutral عادي	Unsure غير متاكد	No لا	No, and I don't plan to get vaccinated لا، ولا أخطط للحصول على التطعيم	No access to healthcare عدم الحصول على الرعاية الصحية	Always دائما	Very unlikely من المستبعد جدا
2024-04-30 12:52:12	نعم yes	سعودي Saudi	أنثى Female	years > 50	Bachelors مرحلة البكالوريوس	Married متزوجة	موظفة	Yes نعم	Somewhat knowledgeable المعرفة إلى حد ما	Fever حرارة, Skin Rash الطفح الجلدي	All of the above كل ما ذكر	Not concerned at all لست قلقا نهائيا	No لا	Very unlikely من المستبعد جدا	Yes نعم	No لا	Yes, and I am up to date نعم، وأنا مطلع على كل ما هو جديد	Other (please specify) غير ذلك (يرجى التحديد)	Always دائما	Likely محتمل	لا يوجد
2024-04-30 12:53:15	نعم yes	سعودي Saudi	أنثى Female	26-30	Masters مرحلة الماجستير	Single عزباء	Teacher معلمة	No لا	Somewhat unfamiliar غير مألوف إلى حد ما	Fever حرارة	I don't know لا اعلم	Not very concerned لست قلقا للغاية	Unsure غير متاكد	Unlikelyغير محتمل	No لا	No لا	No, and I don't plan to get vaccinated لا، ولا أخطط للحصول على التطعيم	Lack of awareness قلة الوعي	Always دائما	Very unlikely من المستبعد جدا
2024-04-30 12:58:26	نعم yes	سعودي Saudi	أنثى Female	26-30	Bachelors مرحلة البكالوريوس	Married متزوجة	قطاع حكومي	Yes نعم	Neutral عادي	Fever حرارة	All of the above كل ما ذكر	Concerned قلقة	Unsure غير متاكد	Neutral عادي	No لا	No لا	I am not sure لست متأكدا	Concerns about vaccine safety المخاوف بشأن سلامة اللقاحات	Always دائما	Likely محتمل
2024-04-30 13:00:20	نعم yes	سعودي Saudi	أنثى Female	26-30	Masters مرحلة الماجستير	Married متزوجة	Private sector قطاع خاص	Yes نعم	Somewhat knowledgeable المعرفة إلى حد ما	Fever حرارة, Skin Rash الطفح الجلدي	I don't know لا اعلم	Neutral عادي	Yes نعم	Unlikelyغير محتمل	Yes نعم	Yes نعم	Yes, but I am not up to date نعم، ولكنني لست مطلعاً على آخر المستجدات	Other (please specify) غير ذلك (يرجى التحديد)	Always دائما	Very likely من المحتمل جدا
2024-04-30 13:02:45	نعم yes	سعودي Saudi	أنثى Female	26-30	Bachelors مرحلة البكالوريوس	Single عزباء	Private sector قطاع خاص	No لا	Very unfamiliar غير مألوف للغاية	Fever حرارة, Skin Rash الطفح الجلدي	I don't know لا اعلم	Neutral عادي	No لا	Very unlikely من المستبعد جدا	No لا	No لا	I am not sure لست متأكدا	Lack of awareness قلة الوعي	Always دائما	Neutral حيادي	اذا اصيبت الحامل فلا خوف من ان يصل المرض الى الجنين	الزام المنشآت بتطعيم موظفينها اذا انتشر عند احدهم هذا المرض
2024-04-30 13:07:55	نعم yes	سعودي Saudi	ذكر Male	under 18-25	Bachelors مرحلة البكالوريوس	Single عزباء	Student طالبة	No لا	Somewhat unfamiliar غير مألوف إلى حد ما	Fever حرارة, Skin Rash الطفح الجلدي	Direct contact with an infected person الاتصال المباشر بشخص مصاب	Concerned قلقة	Yes نعم	Unlikelyغير محتمل	Unsure غير متاكد	No لا	I am not sure لست متأكدا	Other (please specify) غير ذلك (يرجى التحديد)	Often غالبا	Likely محتمل
2024-04-30 13:09:14	نعم yes	سعودي Saudi	أنثى Female	under 18-25	Bachelors مرحلة البكالوريوس	Single عزباء	Student طالبة	No لا	Very unfamiliar غير مألوف للغاية	Fever حرارة	I don't know لا اعلم	Very concerned قلقة للغاية	Unsure غير متاكد	Neutral عادي	No لا	No لا	I am not sure لست متأكدا	Other (please specify) غير ذلك (يرجى التحديد)	Always دائما	Very likely من المحتمل جدا		استغلال وسائل التواصل الاجتماعي حيث غالبية الناس تستخدم تطبيقات التواصل الاجتماعي
2024-04-30 13:14:40	نعم yes	سعودي Saudi	أنثى Female	31-40	Bachelors مرحلة البكالوريوس	Married متزوجة	Unemployed غير موظفة	Yes نعم	Neutral عادي	Fever حرارة	I don't know لا اعلم	Not concerned at all لست قلقا نهائيا	No لا	Unlikelyغير محتمل	No لا	No لا	Yes, but I am not up to date نعم، ولكنني لست مطلعاً على آخر المستجدات	Concerns about vaccine safety المخاوف بشأن سلامة اللقاحات	Occasionally أحياناً	Neutral حيادي
2024-04-30 13:14:58	نعم yes	سعودي Saudi	أنثى Female	31-40	Masters مرحلة الماجستير	Married متزوجة	موظفة قطاع عام	Yes نعم	Neutral عادي	Fever حرارة, Skin Rash الطفح الجلدي, Cough كحة	Direct contact with an infected person الاتصال المباشر بشخص مصاب	Not very concerned لست قلقا للغاية	Yes نعم	Neutral عادي	Yes نعم	No لا	No, and I don't plan to get vaccinated لا، ولا أخطط للحصول على التطعيم	Religious or personal beliefs المعتقدات الدينية أو الشخصية	Always دائما	Unlikely من غير المرجح
2024-04-30 13:18:18	نعم yes	سعودي Saudi	أنثى Female	under 18-25	Bachelors مرحلة البكالوريوس	Single عزباء	Student طالبة	No لا	Very unfamiliar غير مألوف للغاية	Fever حرارة, Skin Rash الطفح الجلدي, Joint pain الم في المفاصل, Headache صداع, Cough كحة	I don't know لا اعلم	Neutral عادي	Unsure غير متاكد	Neutral عادي	No لا	No لا	No, and I don't plan to get vaccinated لا، ولا أخطط للحصول على التطعيم	Concerns about vaccine safety المخاوف بشأن سلامة اللقاحات	Always دائما	Neutral حيادي
2024-04-30 13:18:53	نعم yes	سعودي Saudi	أنثى Female	under 18-25	School المدرسة	Single عزباء	Student طالبة	No لا	Very unfamiliar غير مألوف للغاية	Fever حرارة, Skin Rash الطفح الجلدي, Joint pain الم في المفاصل, Headache صداع	All of the above كل ما ذكر	Neutral عادي	Unsure غير متاكد	Unlikelyغير محتمل	No لا	No لا	I am not sure لست متأكدا	Lack of awareness قلة الوعي	Often غالبا	Likely محتمل	Illness you might mistake as Rubella because of the shared symptoms, and how to tell if it is Rubella or another illness.
2024-04-30 13:18:58	نعم yes	سعودي Saudi	ذكر Male	41-50	Masters مرحلة الماجستير	Divorced مطلقة	موظف	Yes نعم	Neutral عادي	Skin Rash الطفح الجلدي	Direct contact with an infected person الاتصال المباشر بشخص مصاب	Not very concerned لست قلقا للغاية	No لا	Very unlikely من المستبعد جدا	No لا	No لا	No, and I don't plan to get vaccinated لا، ولا أخطط للحصول على التطعيم	Other (please specify) غير ذلك (يرجى التحديد)	Always دائما	Neutral حيادي	لا يوجد	لا يوجد
2024-04-30 13:21:15	نعم yes	سعودي Saudi	أنثى Female	31-40	Masters مرحلة الماجستير	Married متزوجة	Student طالبة	Yes نعم	Neutral عادي	Fever حرارة, Skin Rash الطفح الجلدي, Joint pain الم في المفاصل	I don't know لا اعلم	Not very concerned لست قلقا للغاية	Yes نعم	Very unlikely من المستبعد جدا	No لا	Yes نعم	Yes, but I am not up to date نعم، ولكنني لست مطلعاً على آخر المستجدات	Other (please specify) غير ذلك (يرجى التحديد)	Always دائما	Very likely من المحتمل جدا
2024-04-30 13:21:36	نعم yes	سعودي Saudi	ذكر Male	31-40	Masters مرحلة الماجستير	Married متزوجة	Teacher معلمة	Yes نعم	Neutral عادي	Fever حرارة, Skin Rash الطفح الجلدي, Joint pain الم في المفاصل	All of the above كل ما ذكر	Not concerned at all لست قلقا نهائيا	No لا	Very unlikely من المستبعد جدا	No لا	No لا	I am not sure لست متأكدا	Other (please specify) غير ذلك (يرجى التحديد)	Always دائما	Very unlikely من المستبعد جدا
2024-04-30 13:22:51	نعم yes	سعودي Saudi	أنثى Female	under 18-25	Bachelors مرحلة البكالوريوس	Single عزباء	Student طالبة	No لا	Very unfamiliar غير مألوف للغاية	Fever حرارة	I don't know لا اعلم	Not concerned at all لست قلقا نهائيا	Unsure غير متاكد	Neutral عادي	No لا	No لا	No, and I don't plan to get vaccinated لا، ولا أخطط للحصول على التطعيم	Other (please specify) غير ذلك (يرجى التحديد)	Always دائما	Very unlikely من المستبعد جدا	لا أعلم	لا أعلم ، لم أسمع بالحصبة الألمانية من قبل
2024-04-30 13:23:48	نعم yes	سعودي Saudi	أنثى Female	41-50	PhD مرحلة الدكتوراه	Married متزوجة	أستاذ مساعد في الجامعة	Yes نعم	Very knowledgeable دراية جداً	Fever حرارة, Skin Rash الطفح الجلدي, Joint pain الم في المفاصل, Headache صداع	All of the above كل ما ذكر	Neutral عادي	Yes نعم	Neutral عادي	Yes نعم	No لا	Yes, and I am up to date نعم، وأنا مطلع على كل ما هو جديد	Other (please specify) غير ذلك (يرجى التحديد)	Always دائما	Likely محتمل
2024-04-30 13:26:53	نعم yes	سعودي Saudi	أنثى Female	31-40	Masters مرحلة الماجستير	Single عزباء	قطاع حكومي	Yes نعم	Neutral عادي	Fever حرارة, Skin Rash الطفح الجلدي, Joint pain الم في المفاصل, Headache صداع	Direct contact with an infected person الاتصال المباشر بشخص مصاب	Not concerned at all لست قلقا نهائيا	Yes نعم	Unlikelyغير محتمل	Yes نعم	No لا	Yes, but I am not up to date نعم، ولكنني لست مطلعاً على آخر المستجدات	Other (please specify) غير ذلك (يرجى التحديد)	Always دائما	Very likely من المحتمل جدا	لا يوجد	لا يوجد
2024-04-30 13:28:54	نعم yes	غير سعودي None Saudi	أنثى Female	under 18-25	Bachelors مرحلة البكالوريوس	Divorced مطلقة	Student طالبة	Yes نعم	Very unfamiliar غير مألوف للغاية	Fever حرارة, Skin Rash الطفح الجلدي, Joint pain الم في المفاصل, Headache صداع, Cough كحة	I don't know لا اعلم	Very concerned قلقة للغاية	Yes نعم	Unlikelyغير محتمل	No لا	No لا	I am not sure لست متأكدا	Other (please specify) غير ذلك (يرجى التحديد)	Often غالبا	Likely محتمل
2024-04-30 13:32:32	نعم yes	سعودي Saudi	أنثى Female	years > 50	Bachelors مرحلة البكالوريوس	Single عزباء	وظيفه حكوميه	Yes نعم	Somewhat knowledgeable المعرفة إلى حد ما	Skin Rash الطفح الجلدي	All of the above كل ما ذكر	Concerned قلقة	Unsure غير متاكد	Likely المحتمل	Unsure غير متاكد	No لا	I am not sure لست متأكدا	Other (please specify) غير ذلك (يرجى التحديد)	Always دائما	Very likely من المحتمل جدا	الاهمال يؤدي للموت	الاهتمام بناظافه الاكل والجسم
2024-04-30 13:40:10	لا NO	سعودي Saudi	أنثى Female	under 18-25	Bachelors مرحلة البكالوريوس	Single عزباء	Student طالبة	No لا	Very unfamiliar غير مألوف للغاية
2024-04-30 13:41:07	نعم yes	سعودي Saudi	أنثى Female	under 18-25	Bachelors مرحلة البكالوريوس	Single عزباء	Student طالبة	Yes نعم	Somewhat knowledgeable المعرفة إلى حد ما	Fever حرارة, Skin Rash الطفح الجلدي, Cough كحة	Direct contact with an infected person الاتصال المباشر بشخص مصاب	Very concerned قلقة للغاية	Yes نعم	Unlikelyغير محتمل	Yes نعم	No لا	Yes, and I am up to date نعم، وأنا مطلع على كل ما هو جديد	Other (please specify) غير ذلك (يرجى التحديد)	Always دائما	Very likely من المحتمل جدا
2024-04-30 13:44:37	نعم yes	سعودي Saudi	أنثى Female	31-40	Masters مرحلة الماجستير	Divorced مطلقة	Teacher معلمة	Yes نعم	Neutral عادي	Fever حرارة, Skin Rash الطفح الجلدي	I don't know لا اعلم	Not very concerned لست قلقا للغاية	Unsure غير متاكد	Unlikelyغير محتمل	No لا	No لا	Yes, but I am not up to date نعم، ولكنني لست مطلعاً على آخر المستجدات	Lack of awareness قلة الوعي	Occasionally أحياناً	Neutral حيادي
2024-04-30 13:48:17	نعم yes	سعودي Saudi	أنثى Female	under 18-25	Bachelors مرحلة البكالوريوس	Single عزباء	Student طالبة	No لا	Somewhat unfamiliar غير مألوف إلى حد ما	Fever حرارة, Skin Rash الطفح الجلدي, Cough كحة	Direct contact with an infected person الاتصال المباشر بشخص مصاب	Concerned قلقة	Yes نعم	Unlikelyغير محتمل	No لا	No لا	I am not sure لست متأكدا	Other (please specify) غير ذلك (يرجى التحديد)	Always دائما	Likely محتمل
2024-04-30 13:50:24	نعم yes	سعودي Saudi	أنثى Female	under 18-25	Bachelors مرحلة البكالوريوس	Single عزباء	Student طالبة	No لا	Very unfamiliar غير مألوف للغاية	Fever حرارة, Headache صداع, Cough كحة	Direct contact with an infected person الاتصال المباشر بشخص مصاب	Neutral عادي	Unsure غير متاكد	Unlikelyغير محتمل	No لا	No لا	No, and I don't plan to get vaccinated لا، ولا أخطط للحصول على التطعيم	Lack of awareness قلة الوعي	Often غالبا	Neutral حيادي
2024-04-30 13:57:24	لا NO	سعودي Saudi	أنثى Female	under 18-25	Bachelors مرحلة البكالوريوس	Single عزباء	Student طالبة	Yes نعم	Very unfamiliar غير مألوف للغاية
2024-04-30 14:04:43	نعم yes	سعودي Saudi	أنثى Female	under 18-25	Bachelors مرحلة البكالوريوس	Single عزباء	Student طالبة	No لا	Somewhat unfamiliar غير مألوف إلى حد ما	Fever حرارة	I don't know لا اعلم	Neutral عادي	Yes نعم	Very unlikely من المستبعد جدا	No لا	No لا	No, and I don't plan to get vaccinated لا، ولا أخطط للحصول على التطعيم	Lack of awareness قلة الوعي	Always دائما	Unlikely من غير المرجح
2024-04-30 14:05:19	نعم yes	سعودي Saudi	أنثى Female	under 18-25	Bachelors مرحلة البكالوريوس	Single عزباء	Student طالبة	No لا	Very unfamiliar غير مألوف للغاية	Fever حرارة	I don't know لا اعلم	Not very concerned لست قلقا للغاية	Unsure غير متاكد	Neutral عادي	No لا	No لا	I am not sure لست متأكدا	Lack of awareness قلة الوعي	Often غالبا	Likely محتمل
2024-04-30 14:06:34	نعم yes	سعودي Saudi	أنثى Female	years > 50	School المدرسة	Married متزوجة	Unemployed غير موظفة	Yes نعم	Neutral عادي	Fever حرارة, Skin Rash الطفح الجلدي	Direct contact with an infected person الاتصال المباشر بشخص مصاب	Not concerned at all لست قلقا نهائيا	No لا	Unlikelyغير محتمل	Yes نعم	No لا	I am not sure لست متأكدا	Other (please specify) غير ذلك (يرجى التحديد)	Rarely نادرًا	Very likely من المحتمل جدا
2024-04-30 14:17:19	نعم yes	سعودي Saudi	أنثى Female	under 18-25	Bachelors مرحلة البكالوريوس	Single عزباء	Student طالبة	No لا	Very unfamiliar غير مألوف للغاية	Fever حرارة, Headache صداع	I don't know لا اعلم	Not concerned at all لست قلقا نهائيا	Unsure غير متاكد	Unlikelyغير محتمل	Unsure غير متاكد	No لا	I am not sure لست متأكدا	Lack of awareness قلة الوعي	Always دائما	Neutral حيادي
2024-04-30 14:17:36	نعم yes	سعودي Saudi	أنثى Female	under 18-25	Bachelors مرحلة البكالوريوس	Single عزباء	Student طالبة	No لا	Very unfamiliar غير مألوف للغاية	Fever حرارة	Airborne droplets القطيرات المحمولة جوا	Not concerned at all لست قلقا نهائيا	Unsure غير متاكد	Very unlikely من المستبعد جدا	No لا	No لا	No, and I don't plan to get vaccinated لا، ولا أخطط للحصول على التطعيم	Lack of awareness قلة الوعي	Always دائما	Very likely من المحتمل جدا
2024-04-30 14:19:17	نعم yes	سعودي Saudi	أنثى Female	under 18-25	Bachelors مرحلة البكالوريوس	Single عزباء	Student طالبة	No لا	Very unfamiliar غير مألوف للغاية	Fever حرارة, Skin Rash الطفح الجلدي, Joint pain الم في المفاصل, Headache صداع, Cough كحة	I don't know لا اعلم	Concerned قلقة	Yes نعم	Unlikelyغير محتمل	No لا	No لا	I am not sure لست متأكدا	Concerns about vaccine safety المخاوف بشأن سلامة اللقاحات	Always دائما	Likely محتمل
2024-04-30 14:21:48	نعم yes	سعودي Saudi	أنثى Female	under 18-25	Bachelors مرحلة البكالوريوس	Single عزباء	Student طالبة	Yes نعم	Somewhat unfamiliar غير مألوف إلى حد ما	Fever حرارة, Headache صداع, Cough كحة	Contaminated surfaces الأسطح الملوثة	Not very concerned لست قلقا للغاية	Unsure غير متاكد	Unlikelyغير محتمل	No لا	No لا	I am not sure لست متأكدا	No access to healthcare عدم الحصول على الرعاية الصحية	Always دائما	Neutral حيادي
2024-04-30 14:22:43	نعم yes	سعودي Saudi	أنثى Female	under 18-25	Bachelors مرحلة البكالوريوس	Single عزباء	Student طالبة	No لا	Very unfamiliar غير مألوف للغاية	Skin Rash الطفح الجلدي	All of the above كل ما ذكر	Neutral عادي	Yes نعم	Very unlikely من المستبعد جدا	No لا	No لا	No, but I plan to get vaccinated لا، ولكني أخطط للحصول على التطعيم	Lack of awareness قلة الوعي	Occasionally أحياناً	Very likely من المحتمل جدا
2024-04-30 14:24:04	نعم yes	سعودي Saudi	أنثى Female	under 18-25	Bachelors مرحلة البكالوريوس	Single عزباء	Student طالبة	No لا	Very unfamiliar غير مألوف للغاية	Fever حرارة	I don't know لا اعلم	Very concerned قلقة للغاية	Yes نعم	Neutral عادي	No لا	No لا	I am not sure لست متأكدا	Lack of awareness قلة الوعي	Often غالبا	Neutral حيادي
2024-04-30 14:24:13	نعم yes	سعودي Saudi	أنثى Female	41-50	Bachelors مرحلة البكالوريوس	Married متزوجة	Unemployed غير موظفة	Yes نعم	Neutral عادي	Skin Rash الطفح الجلدي	Direct contact with an infected person الاتصال المباشر بشخص مصاب	Neutral عادي	Unsure غير متاكد	Neutral عادي	Yes نعم	No لا	No, and I don't plan to get vaccinated لا، ولا أخطط للحصول على التطعيم	Concerns about vaccine safety المخاوف بشأن سلامة اللقاحات	Occasionally أحياناً	Very unlikely من المستبعد جدا		عقد ندوات في المدارس والمستوصفات
2024-04-30 14:25:31	نعم yes	سعودي Saudi	أنثى Female	under 18-25	Masters مرحلة الماجستير	Single عزباء	Unemployed غير موظفة	Yes نعم	Somewhat unfamiliar غير مألوف إلى حد ما	Fever حرارة, Joint pain الم في المفاصل, Cough كحة	All of the above كل ما ذكر	Concerned قلقة	Yes نعم	Unlikelyغير محتمل	No لا	No لا	I am not sure لست متأكدا	Other (please specify) غير ذلك (يرجى التحديد)	Always دائما	Very likely من المحتمل جدا
2024-04-30 14:33:59	نعم yes	سعودي Saudi	أنثى Female	under 18-25	Bachelors مرحلة البكالوريوس	Single عزباء	Student طالبة	Yes نعم	Somewhat unfamiliar غير مألوف إلى حد ما	Fever حرارة, Skin Rash الطفح الجلدي	Airborne droplets القطيرات المحمولة جوا	Neutral عادي	Unsure غير متاكد	Unlikelyغير محتمل	Unsure غير متاكد	No لا	I am not sure لست متأكدا	Other (please specify) غير ذلك (يرجى التحديد)	Always دائما	Very likely من المحتمل جدا
2024-04-30 14:36:23	نعم yes	سعودي Saudi	أنثى Female	41-50	Bachelors مرحلة البكالوريوس	Married متزوجة	Teacher معلمة	Yes نعم	Neutral عادي	Fever حرارة, Skin Rash الطفح الجلدي	I don't know لا اعلم	Not very concerned لست قلقا للغاية	Unsure غير متاكد	Neutral عادي	Unsure غير متاكد	No لا	I am not sure لست متأكدا	Lack of awareness قلة الوعي	Often غالبا	Neutral حيادي
2024-04-30 14:39:45	نعم yes	سعودي Saudi	أنثى Female	31-40	Bachelors مرحلة البكالوريوس	Married متزوجة	موظفة قطاع حكومي	Yes نعم	Neutral عادي	Fever حرارة, Skin Rash الطفح الجلدي	All of the above كل ما ذكر	Not very concerned لست قلقا للغاية	Yes نعم	Unlikelyغير محتمل	Yes نعم	Yes نعم	Yes, but I am not up to date نعم، ولكنني لست مطلعاً على آخر المستجدات	Lack of awareness قلة الوعي	Always دائما	Neutral حيادي
2024-04-30 14:41:42	نعم yes	سعودي Saudi	أنثى Female	under 18-25	Bachelors مرحلة البكالوريوس	Single عزباء	Student طالبة	No لا	Very unfamiliar غير مألوف للغاية	Fever حرارة, Skin Rash الطفح الجلدي, Joint pain الم في المفاصل	I don't know لا اعلم	Neutral عادي	Unsure غير متاكد	Unlikelyغير محتمل	No لا	No لا	No, and I don't plan to get vaccinated لا، ولا أخطط للحصول على التطعيم	Lack of awareness قلة الوعي	Often غالبا	Neutral حيادي
2024-04-30 14:42:31	نعم yes	سعودي Saudi	أنثى Female	26-30	Bachelors مرحلة البكالوريوس	Single عزباء	Unemployed غير موظفة	No لا	Somewhat unfamiliar غير مألوف إلى حد ما	Skin Rash الطفح الجلدي	Direct contact with an infected person الاتصال المباشر بشخص مصاب	Neutral عادي	Unsure غير متاكد	Unlikelyغير محتمل	No لا	No لا	I am not sure لست متأكدا	Concerns about vaccine safety المخاوف بشأن سلامة اللقاحات	Often غالبا	Neutral حيادي
2024-04-30 14:42:38	نعم yes	سعودي Saudi	أنثى Female	31-40	PhD مرحلة الدكتوراه	Married متزوجة	Teacher معلمة	No لا	Neutral عادي	Cough كحة	I don't know لا اعلم	Not very concerned لست قلقا للغاية	Yes نعم	Neutral عادي	No لا	No لا	No, and I don't plan to get vaccinated لا، ولا أخطط للحصول على التطعيم	Other (please specify) غير ذلك (يرجى التحديد)	Always دائما	Neutral حيادي
2024-04-30 14:45:30	نعم yes	سعودي Saudi	أنثى Female	under 18-25	Bachelors مرحلة البكالوريوس	Single عزباء	Unemployed غير موظفة	Yes نعم	Very unfamiliar غير مألوف للغاية	Skin Rash الطفح الجلدي	I don't know لا اعلم	Neutral عادي	Yes نعم	Neutral عادي	Unsure غير متاكد	No لا	No, and I don't plan to get vaccinated لا، ولا أخطط للحصول على التطعيم	Lack of awareness قلة الوعي	Occasionally أحياناً	Neutral حيادي
2024-04-30 14:45:57	نعم yes	سعودي Saudi	ذكر Male	under 18-25	School المدرسة	Single عزباء	Student طالبة	No لا	Very unfamiliar غير مألوف للغاية	Fever حرارة	Direct contact with an infected person الاتصال المباشر بشخص مصاب	Not concerned at all لست قلقا نهائيا	Unsure غير متاكد	Neutral عادي	No لا	No لا	I am not sure لست متأكدا	Other (please specify) غير ذلك (يرجى التحديد)	Always دائما	Neutral حيادي	لا اعلم	لا
2024-04-30 14:47:42	لا NO	سعودي Saudi	أنثى Female	under 18-25	Bachelors مرحلة البكالوريوس	Single عزباء	Student طالبة	No لا	Somewhat unfamiliar غير مألوف إلى حد ما
2024-04-30 14:47:55	نعم yes	سعودي Saudi	أنثى Female	under 18-25	Bachelors مرحلة البكالوريوس	Single عزباء	Student طالبة	Yes نعم	Neutral عادي	Fever حرارة, Skin Rash الطفح الجلدي	Direct contact with an infected person الاتصال المباشر بشخص مصاب	Not very concerned لست قلقا للغاية	Yes نعم	Very unlikely من المستبعد جدا	No لا	No لا	Yes, but I am not up to date نعم، ولكنني لست مطلعاً على آخر المستجدات	Other (please specify) غير ذلك (يرجى التحديد)	Always دائما	Likely محتمل
2024-04-30 14:48:39	نعم yes	سعودي Saudi	أنثى Female	under 18-25	Bachelors مرحلة البكالوريوس	Single عزباء	Student طالبة	No لا	Very unfamiliar غير مألوف للغاية	Skin Rash الطفح الجلدي	I don't know لا اعلم	Neutral عادي	Unsure غير متاكد	Very unlikely من المستبعد جدا	Unsure غير متاكد	No لا	No, and I don't plan to get vaccinated لا، ولا أخطط للحصول على التطعيم	Concerns about vaccine safety المخاوف بشأن سلامة اللقاحات	Often غالبا	Likely محتمل
2024-04-30 14:49:53	نعم yes	سعودي Saudi	أنثى Female	under 18-25	Bachelors مرحلة البكالوريوس	Single عزباء	Student طالبة	No لا	Very unfamiliar غير مألوف للغاية	Fever حرارة	I don't know لا اعلم	Concerned قلقة	Unsure غير متاكد	Unlikelyغير محتمل	No لا	No لا	No, but I plan to get vaccinated لا، ولكني أخطط للحصول على التطعيم	Lack of awareness قلة الوعي	Always دائما	Very likely من المحتمل جدا	لا اعلم	لا اعلم
2024-04-30 14:57:18	نعم yes	سعودي Saudi	أنثى Female	under 18-25	Bachelors مرحلة البكالوريوس	Single عزباء	Student طالبة	No لا	Very unfamiliar غير مألوف للغاية	Fever حرارة, Skin Rash الطفح الجلدي, Joint pain الم في المفاصل, Headache صداع, Cough كحة	All of the above كل ما ذكر	Not concerned at all لست قلقا نهائيا	Unsure غير متاكد	Very unlikely من المستبعد جدا	No لا	No لا	No, and I don't plan to get vaccinated لا، ولا أخطط للحصول على التطعيم	Other (please specify) غير ذلك (يرجى التحديد)	Often غالبا	Unlikely من غير المرجح
2024-04-30 14:57:48	نعم yes	سعودي Saudi	أنثى Female	under 18-25	Bachelors مرحلة البكالوريوس	Married متزوجة	Student طالبة	Yes نعم	Somewhat unfamiliar غير مألوف إلى حد ما	Fever حرارة, Skin Rash الطفح الجلدي, Joint pain الم في المفاصل	Direct contact with an infected person الاتصال المباشر بشخص مصاب	Not very concerned لست قلقا للغاية	No لا	Unlikelyغير محتمل	No لا	No لا	Yes, but I am not up to date نعم، ولكنني لست مطلعاً على آخر المستجدات	Other (please specify) غير ذلك (يرجى التحديد)	Occasionally أحياناً	Neutral حيادي
2024-04-30 15:11:06	نعم yes	سعودي Saudi	أنثى Female	under 18-25	Bachelors مرحلة البكالوريوس	Single عزباء	Unemployed غير موظفة	No لا	Somewhat unfamiliar غير مألوف إلى حد ما	Fever حرارة, Skin Rash الطفح الجلدي	I don't know لا اعلم	Concerned قلقة	Unsure غير متاكد	Neutral عادي	No لا	No لا	I am not sure لست متأكدا	Lack of awareness قلة الوعي	Always دائما	Neutral حيادي
2024-04-30 15:22:18	نعم yes	سعودي Saudi	أنثى Female	under 18-25	Masters مرحلة الماجستير	Single عزباء	Student طالبة	No لا	Very unfamiliar غير مألوف للغاية	Fever حرارة, Skin Rash الطفح الجلدي, Joint pain الم في المفاصل	I don't know لا اعلم	Neutral عادي	Unsure غير متاكد	Unlikelyغير محتمل	No لا	No لا	No, and I don't plan to get vaccinated لا، ولا أخطط للحصول على التطعيم	Lack of awareness قلة الوعي	Always دائما	Neutral حيادي
2024-04-30 15:31:02	نعم yes	سعودي Saudi	أنثى Female	26-30	Masters مرحلة الماجستير	Single عزباء	موظف	Yes نعم	Somewhat unfamiliar غير مألوف إلى حد ما	Fever حرارة, Headache صداع, Cough كحة	I don't know لا اعلم	Neutral عادي	Unsure غير متاكد	Very unlikely من المستبعد جدا	Unsure غير متاكد	No لا	I am not sure لست متأكدا	Other (please specify) غير ذلك (يرجى التحديد)	Always دائما	Very likely من المحتمل جدا
2024-04-30 15:45:54	نعم yes	سعودي Saudi	أنثى Female	under 18-25	Bachelors مرحلة البكالوريوس	Single عزباء	Student طالبة	Yes نعم	Somewhat unfamiliar غير مألوف إلى حد ما	Fever حرارة, Skin Rash الطفح الجلدي	Direct contact with an infected person الاتصال المباشر بشخص مصاب	Neutral عادي	Yes نعم	Unlikelyغير محتمل	No لا	No لا	Yes, but I am not up to date نعم، ولكنني لست مطلعاً على آخر المستجدات	Other (please specify) غير ذلك (يرجى التحديد)	Always دائما	Likely محتمل
2024-04-30 15:56:59	نعم yes	سعودي Saudi	أنثى Female	under 18-25	Bachelors مرحلة البكالوريوس	Single عزباء	Unemployed غير موظفة	Yes نعم	Very unfamiliar غير مألوف للغاية	Fever حرارة	All of the above كل ما ذكر	Neutral عادي	No لا	Very likely من المحتمل جد	No لا	No لا	I am not sure لست متأكدا	Lack of awareness قلة الوعي	Rarely نادرًا	Likely محتمل
2024-04-30 15:59:06	نعم yes	سعودي Saudi	أنثى Female	under 18-25	Bachelors مرحلة البكالوريوس	Single عزباء	Student طالبة	Yes نعم	Neutral عادي	Fever حرارة, Skin Rash الطفح الجلدي, Headache صداع	All of the above كل ما ذكر	Not very concerned لست قلقا للغاية	Yes نعم	Likely المحتمل	Yes نعم	No لا	I am not sure لست متأكدا	Other (please specify) غير ذلك (يرجى التحديد)	Always دائما	Likely محتمل
2024-04-30 16:07:20	نعم yes	سعودي Saudi	أنثى Female	under 18-25	Bachelors مرحلة البكالوريوس	Single عزباء	Student طالبة	No لا	Somewhat unfamiliar غير مألوف إلى حد ما	Fever حرارة, Skin Rash الطفح الجلدي, Joint pain الم في المفاصل	I don't know لا اعلم	Very concerned قلقة للغاية	Unsure غير متاكد	Very unlikely من المستبعد جدا	No لا	No لا	No, but I plan to get vaccinated لا، ولكني أخطط للحصول على التطعيم	Lack of awareness قلة الوعي	Often غالبا	Neutral حيادي
2024-04-30 16:15:12	نعم yes	سعودي Saudi	أنثى Female	under 18-25	Bachelors مرحلة البكالوريوس	Single عزباء	Student طالبة	Yes نعم	Very unfamiliar غير مألوف للغاية	Fever حرارة, Skin Rash الطفح الجلدي, Joint pain الم في المفاصل, Headache صداع, Cough كحة	All of the above كل ما ذكر	Neutral عادي	Yes نعم	Neutral عادي	No لا	No لا	I am not sure لست متأكدا	Lack of awareness قلة الوعي	Occasionally أحياناً	Very likely من المحتمل جدا	لا يوجد	توزيع كتيبات
2024-04-30 16:18:31	نعم yes	سعودي Saudi	أنثى Female	under 18-25	Bachelors مرحلة البكالوريوس	Single عزباء	Student طالبة	No لا	Somewhat unfamiliar غير مألوف إلى حد ما	Fever حرارة, Skin Rash الطفح الجلدي, Headache صداع	All of the above كل ما ذكر	Neutral عادي	Yes نعم	Unlikelyغير محتمل	Yes نعم	No لا	I am not sure لست متأكدا	Other (please specify) غير ذلك (يرجى التحديد)	Always دائما	Likely محتمل
2024-04-30 17:01:03	نعم yes	سعودي Saudi	أنثى Female	under 18-25	Bachelors مرحلة البكالوريوس	Single عزباء	Student طالبة	No لا	Very unfamiliar غير مألوف للغاية	Skin Rash الطفح الجلدي	Direct contact with an infected person الاتصال المباشر بشخص مصاب	Neutral عادي	Unsure غير متاكد	Unlikelyغير محتمل	No لا	No لا	No, and I don't plan to get vaccinated لا، ولا أخطط للحصول على التطعيم	Other (please specify) غير ذلك (يرجى التحديد)	Always دائما	Unlikely من غير المرجح
2024-04-30 17:20:32	نعم yes	سعودي Saudi	أنثى Female	26-30	Masters مرحلة الماجستير	Single عزباء	Student طالبة	No لا	Very unfamiliar غير مألوف للغاية	Fever حرارة, Skin Rash الطفح الجلدي, Headache صداع	Contaminated surfaces الأسطح الملوثة	Not concerned at all لست قلقا نهائيا	Unsure غير متاكد	Neutral عادي	No لا	No لا	I am not sure لست متأكدا	Lack of awareness قلة الوعي	Always دائما	Very likely من المحتمل جدا		التوعية عنها اكثر
2024-04-30 17:32:05	نعم yes	سعودي Saudi	أنثى Female	under 18-25	Bachelors مرحلة البكالوريوس	Single عزباء	Unemployed غير موظفة	No لا	Somewhat unfamiliar غير مألوف إلى حد ما	Fever حرارة, Joint pain الم في المفاصل, Cough كحة	All of the above كل ما ذكر	Not concerned at all لست قلقا نهائيا	Unsure غير متاكد	Very unlikely من المستبعد جدا	Yes نعم	No لا	I am not sure لست متأكدا	Lack of awareness قلة الوعي	Always دائما	Likely محتمل
2024-04-30 17:43:33	نعم yes	سعودي Saudi	أنثى Female	31-40	PhD مرحلة الدكتوراه	Single عزباء	Teacher معلمة	No لا	Very unfamiliar غير مألوف للغاية	Fever حرارة, Skin Rash الطفح الجلدي, Joint pain الم في المفاصل, Headache صداع, Cough كحة	All of the above كل ما ذكر	Not concerned at all لست قلقا نهائيا	Unsure غير متاكد	Very unlikely من المستبعد جدا	No لا	No لا	I am not sure لست متأكدا	Other (please specify) غير ذلك (يرجى التحديد)	Always دائما	Very likely من المحتمل جدا
2024-04-30 18:06:37	نعم yes	سعودي Saudi	أنثى Female	under 18-25	Bachelors مرحلة البكالوريوس	Single عزباء	Unemployed غير موظفة	No لا	Very unfamiliar غير مألوف للغاية	Skin Rash الطفح الجلدي	I don't know لا اعلم	Very concerned قلقة للغاية	Yes نعم	Very unlikely من المستبعد جدا	No لا	No لا	I am not sure لست متأكدا	Other (please specify) غير ذلك (يرجى التحديد)	Always دائما	Unlikely من غير المرجح	لا يوجد	مدري
2024-04-30 18:11:15	نعم yes	سعودي Saudi	أنثى Female	41-50	PhD مرحلة الدكتوراه	Married متزوجة	Teacher معلمة	Yes نعم	Neutral عادي	Skin Rash الطفح الجلدي	Direct contact with an infected person الاتصال المباشر بشخص مصاب	Neutral عادي	Unsure غير متاكد	Likely المحتمل	Yes نعم	Yes نعم	No, but I plan to get vaccinated لا، ولكني أخطط للحصول على التطعيم	Other (please specify) غير ذلك (يرجى التحديد)	Often غالبا	Neutral حيادي	لا يوجد اللقاح بوفرة بالمستشفيات	اعلانات
2024-04-30 18:13:06	نعم yes	سعودي Saudi	أنثى Female	under 18-25	Bachelors مرحلة البكالوريوس	Single عزباء	Student طالبة	Yes نعم	Somewhat unfamiliar غير مألوف إلى حد ما	Fever حرارة, Skin Rash الطفح الجلدي	Direct contact with an infected person الاتصال المباشر بشخص مصاب	Not concerned at all لست قلقا نهائيا	Unsure غير متاكد	Neutral عادي	No لا	No لا	No, but I plan to get vaccinated لا، ولكني أخطط للحصول على التطعيم	Lack of awareness قلة الوعي	Always دائما	Neutral حيادي
2024-04-30 18:23:52	نعم yes	سعودي Saudi	أنثى Female	under 18-25	Bachelors مرحلة البكالوريوس	Single عزباء	Student طالبة	No لا	Very unfamiliar غير مألوف للغاية	Fever حرارة, Skin Rash الطفح الجلدي, Joint pain الم في المفاصل, Headache صداع	All of the above كل ما ذكر	Not very concerned لست قلقا للغاية	No لا	Very unlikely من المستبعد جدا	Yes نعم	No لا	Yes, but I am not up to date نعم، ولكنني لست مطلعاً على آخر المستجدات	Other (please specify) غير ذلك (يرجى التحديد)	Often غالبا	Very likely من المحتمل جدا
2024-04-30 18:39:21	نعم yes	سعودي Saudi	أنثى Female	under 18-25	Bachelors مرحلة البكالوريوس	Single عزباء	Student طالبة	Yes نعم	Somewhat unfamiliar غير مألوف إلى حد ما	Skin Rash الطفح الجلدي	I don't know لا اعلم	Not very concerned لست قلقا للغاية	Yes نعم	Unlikelyغير محتمل	No لا	Yes نعم	I am not sure لست متأكدا	Other (please specify) غير ذلك (يرجى التحديد)	Always دائما	Unlikely من غير المرجح
2024-04-30 19:25:22	نعم yes	سعودي Saudi	أنثى Female	under 18-25	Bachelors مرحلة البكالوريوس	Single عزباء	Student طالبة	No لا	Very unfamiliar غير مألوف للغاية	Fever حرارة, Joint pain الم في المفاصل	I don't know لا اعلم	Not concerned at all لست قلقا نهائيا	Unsure غير متاكد	Very unlikely من المستبعد جدا	Unsure غير متاكد	No لا	No, and I don't plan to get vaccinated لا، ولا أخطط للحصول على التطعيم	Lack of awareness قلة الوعي	Occasionally أحياناً	Very unlikely من المستبعد جدا	.	.
2024-04-30 19:27:20	نعم yes	سعودي Saudi	أنثى Female	41-50	PhD مرحلة الدكتوراه	Married متزوجة	عضو هيئة تدريس	Yes نعم	Somewhat knowledgeable المعرفة إلى حد ما	Skin Rash الطفح الجلدي	Direct contact with an infected person الاتصال المباشر بشخص مصاب	Not concerned at all لست قلقا نهائيا	Unsure غير متاكد	Neutral عادي	Yes نعم	No لا	Yes, but I am not up to date نعم، ولكنني لست مطلعاً على آخر المستجدات	Other (please specify) غير ذلك (يرجى التحديد)	Always دائما	Likely محتمل
2024-04-30 19:39:31	نعم yes	سعودي Saudi	أنثى Female	under 18-25	Bachelors مرحلة البكالوريوس	Single عزباء	Unemployed غير موظفة	Yes نعم	Neutral عادي	Fever حرارة, Skin Rash الطفح الجلدي	Direct contact with an infected person الاتصال المباشر بشخص مصاب	Concerned قلقة	No لا	Neutral عادي	No لا	No لا	Yes, but I am not up to date نعم، ولكنني لست مطلعاً على آخر المستجدات	Other (please specify) غير ذلك (يرجى التحديد)	Often غالبا	Neutral حيادي
2024-04-30 19:42:43	نعم yes	سعودي Saudi	أنثى Female	under 18-25	Bachelors مرحلة البكالوريوس	Single عزباء	Student طالبة	No لا	Somewhat unfamiliar غير مألوف إلى حد ما	Fever حرارة, Skin Rash الطفح الجلدي, Joint pain الم في المفاصل, Cough كحة	Contaminated surfaces الأسطح الملوثة	Very concerned قلقة للغاية	Yes نعم	Likely المحتمل	No لا	No لا	I am not sure لست متأكدا	Lack of awareness قلة الوعي	Always دائما	Neutral حيادي		النشر والتحدث عنه بشكل اكبر في سوشل ميديا
2024-04-30 19:43:06	نعم yes	سعودي Saudi	أنثى Female	under 18-25	Bachelors مرحلة البكالوريوس	Single عزباء	Student طالبة	No لا	Somewhat unfamiliar غير مألوف إلى حد ما	Fever حرارة, Skin Rash الطفح الجلدي, Joint pain الم في المفاصل, Headache صداع, Cough كحة	Direct contact with an infected person الاتصال المباشر بشخص مصاب	Neutral عادي	Unsure غير متاكد	Unlikelyغير محتمل	No لا	No لا	No, but I plan to get vaccinated لا، ولكني أخطط للحصول على التطعيم	Lack of awareness قلة الوعي	Occasionally أحياناً	Very likely من المحتمل جدا
2024-04-30 19:47:49	نعم yes	سعودي Saudi	أنثى Female	26-30	Bachelors مرحلة البكالوريوس	Single عزباء	قطاع غير ربحي	Yes نعم	Somewhat unfamiliar غير مألوف إلى حد ما	Fever حرارة, Skin Rash الطفح الجلدي, Joint pain الم في المفاصل, Headache صداع	All of the above كل ما ذكر	Neutral عادي	No لا	Neutral عادي	No لا	No لا	No, but I plan to get vaccinated لا، ولكني أخطط للحصول على التطعيم	Other (please specify) غير ذلك (يرجى التحديد)	Always دائما	Neutral حيادي
2024-04-30 20:02:09	نعم yes	سعودي Saudi	أنثى Female	under 18-25	Bachelors مرحلة البكالوريوس	Single عزباء	Student طالبة	No لا	Very unfamiliar غير مألوف للغاية	Fever حرارة	Direct contact with an infected person الاتصال المباشر بشخص مصاب	Not concerned at all لست قلقا نهائيا	Unsure غير متاكد	Unlikelyغير محتمل	No لا	No لا	I am not sure لست متأكدا	Other (please specify) غير ذلك (يرجى التحديد)	Always دائما	Neutral حيادي
2024-04-30 20:02:43	نعم yes	سعودي Saudi	أنثى Female	31-40	PhD مرحلة الدكتوراه	Married متزوجة	Teacher معلمة	Yes نعم	Somewhat knowledgeable المعرفة إلى حد ما	Fever حرارة, Skin Rash الطفح الجلدي	I don't know لا اعلم	Neutral عادي	Yes نعم	Unlikelyغير محتمل	Unsure غير متاكد	No لا	I am not sure لست متأكدا	Lack of awareness قلة الوعي	Always دائما	Likely محتمل		نشر الوعي بأعراضها وخطورتها في منصات التواصل الاجتماعي وغيرها من المنصات.
2024-04-30 20:06:25	نعم yes	سعودي Saudi	أنثى Female	under 18-25	Bachelors مرحلة البكالوريوس	Single عزباء	Student طالبة	No لا	Very unfamiliar غير مألوف للغاية	Skin Rash الطفح الجلدي	I don't know لا اعلم	Not very concerned لست قلقا للغاية	Unsure غير متاكد	Unlikelyغير محتمل	No لا	No لا	No, and I don't plan to get vaccinated لا، ولا أخطط للحصول على التطعيم	Other (please specify) غير ذلك (يرجى التحديد)	Often غالبا	Very unlikely من المستبعد جدا
2024-04-30 20:07:05	نعم yes	سعودي Saudi	أنثى Female	under 18-25	Masters مرحلة الماجستير	Married متزوجة	Unemployed غير موظفة	Yes نعم	Somewhat unfamiliar غير مألوف إلى حد ما	Skin Rash الطفح الجلدي, Joint pain الم في المفاصل	All of the above كل ما ذكر	Not very concerned لست قلقا للغاية	Unsure غير متاكد	Unlikelyغير محتمل	No لا	No لا	Yes, but I am not up to date نعم، ولكنني لست مطلعاً على آخر المستجدات	Other (please specify) غير ذلك (يرجى التحديد)	Always دائما	Very unlikely من المستبعد جدا
2024-04-30 20:07:28	نعم yes	سعودي Saudi	أنثى Female	31-40	PhD مرحلة الدكتوراه	Married متزوجة	عضو هيئة تدريس	Yes نعم	Somewhat knowledgeable المعرفة إلى حد ما	Fever حرارة, Skin Rash الطفح الجلدي	All of the above كل ما ذكر	Concerned قلقة	Unsure غير متاكد	Unlikelyغير محتمل	No لا	No لا	Yes, but I am not up to date نعم، ولكنني لست مطلعاً على آخر المستجدات	Other (please specify) غير ذلك (يرجى التحديد)	Occasionally أحياناً	Likely محتمل
2024-04-30 20:39:03	نعم yes	سعودي Saudi	أنثى Female	under 18-25	Bachelors مرحلة البكالوريوس	Single عزباء	Student طالبة	No لا	Very unfamiliar غير مألوف للغاية	Fever حرارة	I don't know لا اعلم	Neutral عادي	Unsure غير متاكد	Unlikelyغير محتمل	No لا	No لا	I am not sure لست متأكدا	Other (please specify) غير ذلك (يرجى التحديد)	Always دائما	Neutral حيادي
2024-04-30 20:39:40	نعم yes	سعودي Saudi	أنثى Female	under 18-25	Bachelors مرحلة البكالوريوس	Married متزوجة	Student طالبة	Yes نعم	Somewhat knowledgeable المعرفة إلى حد ما	Fever حرارة, Skin Rash الطفح الجلدي	Direct contact with an infected person الاتصال المباشر بشخص مصاب	Not concerned at all لست قلقا نهائيا	No لا	Very unlikely من المستبعد جدا	No لا	No لا	Yes, but I am not up to date نعم، ولكنني لست مطلعاً على آخر المستجدات	Other (please specify) غير ذلك (يرجى التحديد)	Always دائما	Neutral حيادي
2024-04-30 20:42:01	نعم yes	سعودي Saudi	أنثى Female	26-30	Masters مرحلة الماجستير	Married متزوجة	Student طالبة	Yes نعم	Somewhat unfamiliar غير مألوف إلى حد ما	Fever حرارة, Skin Rash الطفح الجلدي	Direct contact with an infected person الاتصال المباشر بشخص مصاب	Neutral عادي	Yes نعم	Unlikelyغير محتمل	Yes نعم	Yes نعم	Yes, but I am not up to date نعم، ولكنني لست مطلعاً على آخر المستجدات	Concerns about vaccine safety المخاوف بشأن سلامة اللقاحات	Always دائما	Likely محتمل
2024-04-30 20:51:32	نعم yes	سعودي Saudi	أنثى Female	under 18-25	Bachelors مرحلة البكالوريوس	Single عزباء	Student طالبة	No لا	Very unfamiliar غير مألوف للغاية	Fever حرارة, Skin Rash الطفح الجلدي, Headache صداع, Cough كحة	I don't know لا اعلم	Neutral عادي	Unsure غير متاكد	Neutral عادي	No لا	No لا	I am not sure لست متأكدا	Lack of awareness قلة الوعي	Always دائما	Very unlikely من المستبعد جدا
2024-04-30 20:54:36	نعم yes	سعودي Saudi	أنثى Female	under 18-25	Bachelors مرحلة البكالوريوس	Single عزباء	Student طالبة	Yes نعم	Somewhat knowledgeable المعرفة إلى حد ما	Fever حرارة, Joint pain الم في المفاصل, Headache صداع	Direct contact with an infected person الاتصال المباشر بشخص مصاب	Not very concerned لست قلقا للغاية	Yes نعم	Unlikelyغير محتمل	No لا	No لا	Yes, and I am up to date نعم، وأنا مطلع على كل ما هو جديد	Other (please specify) غير ذلك (يرجى التحديد)	Always دائما	Likely محتمل
2024-04-30 20:56:27	نعم yes	سعودي Saudi	أنثى Female	26-30	Bachelors مرحلة البكالوريوس	Single عزباء	Unemployed غير موظفة	Yes نعم	Somewhat knowledgeable المعرفة إلى حد ما	Fever حرارة, Cough كحة	I don't know لا اعلم	Concerned قلقة	Yes نعم	Unlikelyغير محتمل	Unsure غير متاكد	No لا	I am not sure لست متأكدا	Lack of awareness قلة الوعي	Often غالبا	Neutral حيادي	لا شي	المنشورات والإعلانات
2024-04-30 21:12:38	نعم yes	سعودي Saudi	أنثى Female	under 18-25	Bachelors مرحلة البكالوريوس	Single عزباء	Student طالبة	No لا	Somewhat unfamiliar غير مألوف إلى حد ما	Fever حرارة, Skin Rash الطفح الجلدي, Joint pain الم في المفاصل, Headache صداع, Cough كحة	I don't know لا اعلم	Not concerned at all لست قلقا نهائيا	Unsure غير متاكد	Very unlikely من المستبعد جدا	No لا	No لا	I am not sure لست متأكدا	Other (please specify) غير ذلك (يرجى التحديد)	Always دائما	Neutral حيادي
2024-04-30 21:14:58	نعم yes	سعودي Saudi	أنثى Female	under 18-25	Bachelors مرحلة البكالوريوس	Single عزباء	Student طالبة	No لا	Very unfamiliar غير مألوف للغاية	Fever حرارة	Direct contact with an infected person الاتصال المباشر بشخص مصاب	Neutral عادي	Unsure غير متاكد	Unlikelyغير محتمل	No لا	No لا	I am not sure لست متأكدا	Other (please specify) غير ذلك (يرجى التحديد)	Occasionally أحياناً	Likely محتمل
2024-04-30 21:27:07	نعم yes	سعودي Saudi	أنثى Female	under 18-25	Bachelors مرحلة البكالوريوس	Single عزباء	Unemployed غير موظفة	No لا	Neutral عادي	Fever حرارة, Headache صداع, Cough كحة	I don't know لا اعلم	Not very concerned لست قلقا للغاية	Unsure غير متاكد	Unlikelyغير محتمل	Unsure غير متاكد	No لا	I am not sure لست متأكدا	Other (please specify) غير ذلك (يرجى التحديد)	Always دائما	Likely محتمل
2024-04-30 21:38:39	نعم yes	سعودي Saudi	أنثى Female	31-40	Masters مرحلة الماجستير	Married متزوجة	محاضر	Yes نعم	Somewhat knowledgeable المعرفة إلى حد ما	Fever حرارة, Skin Rash الطفح الجلدي, Headache صداع	I don't know لا اعلم	Concerned قلقة	Yes نعم	Unlikelyغير محتمل	Yes نعم	No لا	Yes, but I am not up to date نعم، ولكنني لست مطلعاً على آخر المستجدات	Other (please specify) غير ذلك (يرجى التحديد)	Always دائما	Very likely من المحتمل جدا	لا يوجد	التوعية في عيادات النساء الولادة
2024-04-30 21:44:28	نعم yes	سعودي Saudi	أنثى Female	26-30	Masters مرحلة الماجستير	Single عزباء	Student طالبة	Yes نعم	Somewhat unfamiliar غير مألوف إلى حد ما	Fever حرارة, Skin Rash الطفح الجلدي, Joint pain الم في المفاصل, Headache صداع, Cough كحة	All of the above كل ما ذكر	Not very concerned لست قلقا للغاية	Yes نعم	Unlikelyغير محتمل	No لا	No لا	I am not sure لست متأكدا	Lack of awareness قلة الوعي	Always دائما	Likely محتمل
2024-04-30 21:45:12	نعم yes	سعودي Saudi	أنثى Female	under 18-25	Bachelors مرحلة البكالوريوس	Single عزباء	Student طالبة	No لا	Somewhat unfamiliar غير مألوف إلى حد ما	Fever حرارة, Joint pain الم في المفاصل	I don't know لا اعلم	Not concerned at all لست قلقا نهائيا	No لا	Very unlikely من المستبعد جدا	No لا	No لا	I am not sure لست متأكدا	Lack of awareness قلة الوعي	Always دائما	Likely محتمل
2024-04-30 21:49:48	نعم yes	سعودي Saudi	أنثى Female	under 18-25	Bachelors مرحلة البكالوريوس	Single عزباء	Private sector قطاع خاص	Yes نعم	Neutral عادي	Fever حرارة, Skin Rash الطفح الجلدي	I don't know لا اعلم	Not concerned at all لست قلقا نهائيا	Unsure غير متاكد	Unlikelyغير محتمل	No لا	No لا	I am not sure لست متأكدا	Other (please specify) غير ذلك (يرجى التحديد)	Always دائما	Likely محتمل
2024-04-30 22:11:03	نعم yes	سعودي Saudi	أنثى Female	under 18-25	Bachelors مرحلة البكالوريوس	Single عزباء	Student طالبة	No لا	Very unfamiliar غير مألوف للغاية	Fever حرارة, Headache صداع	I don't know لا اعلم	Neutral عادي	Unsure غير متاكد	Unlikelyغير محتمل	No لا	No لا	I am not sure لست متأكدا	Lack of awareness قلة الوعي	Always دائما	Neutral حيادي
2024-04-30 22:11:37	نعم yes	سعودي Saudi	أنثى Female	under 18-25	Bachelors مرحلة البكالوريوس	Single عزباء	Student طالبة	Yes نعم	Somewhat knowledgeable المعرفة إلى حد ما	Fever حرارة	Direct contact with an infected person الاتصال المباشر بشخص مصاب	Not very concerned لست قلقا للغاية	Unsure غير متاكد	Unlikelyغير محتمل	Unsure غير متاكد	No لا	No, and I don't plan to get vaccinated لا، ولا أخطط للحصول على التطعيم	Lack of awareness قلة الوعي	Often غالبا	Likely محتمل
2024-04-30 22:47:14	نعم yes	سعودي Saudi	أنثى Female	under 18-25	School المدرسة	Single عزباء	Student طالبة	Yes نعم	Somewhat knowledgeable المعرفة إلى حد ما	Fever حرارة, Joint pain الم في المفاصل	Direct contact with an infected person الاتصال المباشر بشخص مصاب	Not concerned at all لست قلقا نهائيا	Unsure غير متاكد	Very unlikely من المستبعد جدا	No لا	No لا	Yes, and I am up to date نعم، وأنا مطلع على كل ما هو جديد	Other (please specify) غير ذلك (يرجى التحديد)	Often غالبا	Neutral حيادي
2024-04-30 22:51:40	نعم yes	سعودي Saudi	أنثى Female	under 18-25	Bachelors مرحلة البكالوريوس	Single عزباء	Student طالبة	No لا	Somewhat unfamiliar غير مألوف إلى حد ما	Fever حرارة, Headache صداع, Cough كحة	I don't know لا اعلم	Neutral عادي	Unsure غير متاكد	Very unlikely من المستبعد جدا	No لا	No لا	I am not sure لست متأكدا	Other (please specify) غير ذلك (يرجى التحديد)	Often غالبا	Likely محتمل
2024-04-30 23:13:32	نعم yes	سعودي Saudi	أنثى Female	under 18-25	Bachelors مرحلة البكالوريوس	Single عزباء	Student طالبة	No لا	Somewhat unfamiliar غير مألوف إلى حد ما	Fever حرارة, Headache صداع	Direct contact with an infected person الاتصال المباشر بشخص مصاب	Concerned قلقة	Unsure غير متاكد	Unlikelyغير محتمل	No لا	No لا	No, and I don't plan to get vaccinated لا، ولا أخطط للحصول على التطعيم	Other (please specify) غير ذلك (يرجى التحديد)	Often غالبا	Unlikely من غير المرجح
2024-04-30 23:19:27	نعم yes	سعودي Saudi	أنثى Female	under 18-25	Bachelors مرحلة البكالوريوس	Single عزباء	Student طالبة	Yes نعم	Neutral عادي	Fever حرارة, Skin Rash الطفح الجلدي	All of the above كل ما ذكر	Not concerned at all لست قلقا نهائيا	Unsure غير متاكد	Very unlikely من المستبعد جدا	Unsure غير متاكد	No لا	Yes, but I am not up to date نعم، ولكنني لست مطلعاً على آخر المستجدات	Other (please specify) غير ذلك (يرجى التحديد)	Often غالبا	Very likely من المحتمل جدا
2024-04-30 23:20:53	نعم yes	سعودي Saudi	أنثى Female	31-40	Masters مرحلة الماجستير	Married متزوجة	Teacher معلمة	No لا	Somewhat unfamiliar غير مألوف إلى حد ما	Fever حرارة	I don't know لا اعلم	Not very concerned لست قلقا للغاية	Unsure غير متاكد	Neutral عادي	No لا	No لا	I am not sure لست متأكدا	Other (please specify) غير ذلك (يرجى التحديد)	Always دائما	Neutral حيادي
2024-04-30 23:24:22	نعم yes	سعودي Saudi	أنثى Female	under 18-25	Bachelors مرحلة البكالوريوس	Single عزباء	Student طالبة	Yes نعم	Very unfamiliar غير مألوف للغاية	Fever حرارة	I don't know لا اعلم	Neutral عادي	Unsure غير متاكد	Very unlikely من المستبعد جدا	No لا	No لا	I am not sure لست متأكدا	Lack of awareness قلة الوعي	Always دائما	Very likely من المحتمل جدا	طرق الوقايه منه	لا
2024-04-30 23:52:28	نعم yes	سعودي Saudi	أنثى Female	under 18-25	Bachelors مرحلة البكالوريوس	Single عزباء	Student طالبة	No لا	Very unfamiliar غير مألوف للغاية	Skin Rash الطفح الجلدي	I don't know لا اعلم	Neutral عادي	Yes نعم	Neutral عادي	No لا	No لا	I am not sure لست متأكدا	Lack of awareness قلة الوعي	Always دائما	Very likely من المحتمل جدا	اريد معرفة اكثر عن هذة العدوى	إقامة منتديات عن هذه العدوى وتوعية المجتمع بالتطعيمات الهامة
2024-04-30 23:56:06	نعم yes	سعودي Saudi	أنثى Female	under 18-25	Bachelors مرحلة البكالوريوس	Single عزباء	Unemployed غير موظفة	No لا	Somewhat unfamiliar غير مألوف إلى حد ما	Fever حرارة, Skin Rash الطفح الجلدي, Joint pain الم في المفاصل	I don't know لا اعلم	Neutral عادي	Unsure غير متاكد	Neutral عادي	No لا	No لا	I am not sure لست متأكدا	Other (please specify) غير ذلك (يرجى التحديد)	Always دائما	Neutral حيادي
2024-05-01 00:08:55	نعم yes	سعودي Saudi	أنثى Female	under 18-25	Bachelors مرحلة البكالوريوس	Single عزباء	Student طالبة	No لا	Somewhat unfamiliar غير مألوف إلى حد ما	Fever حرارة, Skin Rash الطفح الجلدي	I don't know لا اعلم	Not concerned at all لست قلقا نهائيا	No لا	Very unlikely من المستبعد جدا	Unsure غير متاكد	No لا	I am not sure لست متأكدا	Other (please specify) غير ذلك (يرجى التحديد)	Always دائما	Neutral حيادي
2024-05-01 00:21:20	نعم yes	سعودي Saudi	أنثى Female	under 18-25	Bachelors مرحلة البكالوريوس	Single عزباء	Student طالبة	No لا	Somewhat unfamiliar غير مألوف إلى حد ما	Fever حرارة, Skin Rash الطفح الجلدي, Joint pain الم في المفاصل	All of the above كل ما ذكر	Concerned قلقة	Unsure غير متاكد	Neutral عادي	Unsure غير متاكد	No لا	No, but I plan to get vaccinated لا، ولكني أخطط للحصول على التطعيم	Lack of awareness قلة الوعي	Always دائما	Neutral حيادي
2024-05-01 00:52:57	نعم yes	سعودي Saudi	أنثى Female	under 18-25	Bachelors مرحلة البكالوريوس	Single عزباء	Student طالبة	Yes نعم	Neutral عادي	Fever حرارة, Skin Rash الطفح الجلدي, Joint pain الم في المفاصل, Headache صداع	All of the above كل ما ذكر	Not concerned at all لست قلقا نهائيا	Unsure غير متاكد	Unlikelyغير محتمل	Unsure غير متاكد	No لا	No, but I plan to get vaccinated لا، ولكني أخطط للحصول على التطعيم	Lack of awareness قلة الوعي	Occasionally أحياناً	Neutral حيادي
2024-05-01 01:59:16	نعم yes	سعودي Saudi	أنثى Female	31-40	Bachelors مرحلة البكالوريوس	Married متزوجة	Student طالبة	Yes نعم	Neutral عادي	Fever حرارة, Skin Rash الطفح الجلدي, Joint pain الم في المفاصل, Headache صداع	All of the above كل ما ذكر	Not very concerned لست قلقا للغاية	Yes نعم	Unlikelyغير محتمل	Yes نعم	Yes نعم	Yes, but I am not up to date نعم، ولكنني لست مطلعاً على آخر المستجدات	Lack of awareness قلة الوعي	Often غالبا	Very likely من المحتمل جدا	قد تسبب فقدان السمع للجنين اذا اصيبت بها الام اثناء الحمل	لا
2024-05-01 02:24:43	نعم yes	سعودي Saudi	أنثى Female	41-50	PhD مرحلة الدكتوراه	Married متزوجة	Teacher معلمة	Yes نعم	Somewhat unfamiliar غير مألوف إلى حد ما	Skin Rash الطفح الجلدي	I don't know لا اعلم	Neutral عادي	No لا	Unlikelyغير محتمل	No لا	No لا	I am not sure لست متأكدا	Other (please specify) غير ذلك (يرجى التحديد)	Always دائما	Neutral حيادي
2024-05-01 02:30:07	نعم yes	سعودي Saudi	أنثى Female	under 18-25	Masters مرحلة الماجستير	Single عزباء	Student طالبة	Yes نعم	Somewhat unfamiliar غير مألوف إلى حد ما	Fever حرارة, Skin Rash الطفح الجلدي, Headache صداع	I don't know لا اعلم	Neutral عادي	Unsure غير متاكد	Neutral عادي	No لا	No لا	No, but I plan to get vaccinated لا، ولكني أخطط للحصول على التطعيم	Concerns about vaccine safety المخاوف بشأن سلامة اللقاحات	Often غالبا	Neutral حيادي
2024-05-01 02:34:43	نعم yes	غير سعودي None Saudi	أنثى Female	under 18-25	Bachelors مرحلة البكالوريوس	Married متزوجة	Student طالبة	Yes نعم	Very unfamiliar غير مألوف للغاية	Fever حرارة	I don't know لا اعلم	Neutral عادي	No لا	Unlikelyغير محتمل	No لا	No لا	I am not sure لست متأكدا	Other (please specify) غير ذلك (يرجى التحديد)	Always دائما	Neutral حيادي
2024-05-01 03:08:19	نعم yes	سعودي Saudi	أنثى Female	31-40	Masters مرحلة الماجستير	Married متزوجة	University lecturer	Yes نعم	Somewhat unfamiliar غير مألوف إلى حد ما	Fever حرارة, Skin Rash الطفح الجلدي	Direct contact with an infected person الاتصال المباشر بشخص مصاب	Not very concerned لست قلقا للغاية	Unsure غير متاكد	Neutral عادي	Yes نعم	No لا	I am not sure لست متأكدا	Other (please specify) غير ذلك (يرجى التحديد)	Always دائما	Likely محتمل	تأثيرها على مختلف الأعمار و الفئات خصوصا الأطفال و المراهقين و المصابين بالأمراض المزمنه مثل السكر و الضغط	إعلانات قصيرة جذابة في مواقع التواصل الاجتماعي و حملات في المدارس و الجامعات
2024-05-01 03:22:08	نعم yes	سعودي Saudi	أنثى Female	26-30	PhD مرحلة الدكتوراه	Married متزوجة	اكاديميه	Yes نعم	Very unfamiliar غير مألوف للغاية	Skin Rash الطفح الجلدي	I don't know لا اعلم	Not concerned at all لست قلقا نهائيا	Unsure غير متاكد	Neutral عادي	No لا	No لا	I am not sure لست متأكدا	Other (please specify) غير ذلك (يرجى التحديد)	Occasionally أحياناً	Neutral حيادي
2024-05-01 04:58:51	نعم yes	سعودي Saudi	أنثى Female	under 18-25	Bachelors مرحلة البكالوريوس	Single عزباء	Student طالبة	Yes نعم	Somewhat unfamiliar غير مألوف إلى حد ما	Fever حرارة, Skin Rash الطفح الجلدي	I don't know لا اعلم	Not very concerned لست قلقا للغاية	No لا	Unlikelyغير محتمل	No لا	No لا	I am not sure لست متأكدا	Other (please specify) غير ذلك (يرجى التحديد)	Always دائما	Neutral حيادي
2024-05-01 05:58:17	نعم yes	سعودي Saudi	أنثى Female	under 18-25	School المدرسة	Single عزباء	Unemployed غير موظفة	No لا	Somewhat unfamiliar غير مألوف إلى حد ما	Fever حرارة, Skin Rash الطفح الجلدي	I don't know لا اعلم	Concerned قلقة	Unsure غير متاكد	Unlikelyغير محتمل	Unsure غير متاكد	No لا	I am not sure لست متأكدا	Lack of awareness قلة الوعي	Always دائما	Neutral حيادي
2024-05-01 06:20:30	نعم yes	سعودي Saudi	أنثى Female	under 18-25	Bachelors مرحلة البكالوريوس	Single عزباء	Student طالبة	No لا	Very unfamiliar غير مألوف للغاية	Fever حرارة, Skin Rash الطفح الجلدي, Joint pain الم في المفاصل, Headache صداع, Cough كحة	I don't know لا اعلم	Not concerned at all لست قلقا نهائيا	Unsure غير متاكد	Very unlikely من المستبعد جدا	No لا	No لا	No, and I don't plan to get vaccinated لا، ولا أخطط للحصول على التطعيم	Other (please specify) غير ذلك (يرجى التحديد)	Always دائما	Neutral حيادي
2024-05-01 06:46:49	نعم yes	سعودي Saudi	أنثى Female	under 18-25	Bachelors مرحلة البكالوريوس	Single عزباء	Student طالبة	No لا	Very unfamiliar غير مألوف للغاية	Fever حرارة, Joint pain الم في المفاصل, Headache صداع, Cough كحة	I don't know لا اعلم	Not very concerned لست قلقا للغاية	No لا	Unlikelyغير محتمل	No لا	No لا	No, and I don't plan to get vaccinated لا، ولا أخطط للحصول على التطعيم	Lack of awareness قلة الوعي	Always دائما	Likely محتمل
2024-05-01 07:25:47	نعم yes	سعودي Saudi	أنثى Female	under 18-25	Bachelors مرحلة البكالوريوس	Single عزباء	Student طالبة	Yes نعم	Neutral عادي	Fever حرارة, Skin Rash الطفح الجلدي, Joint pain الم في المفاصل, Headache صداع	Direct contact with an infected person الاتصال المباشر بشخص مصاب	Not concerned at all لست قلقا نهائيا	No لا	Very unlikely من المستبعد جدا	Yes نعم	No لا	I am not sure لست متأكدا	Lack of awareness قلة الوعي	Always دائما	Neutral حيادي
2024-05-01 08:10:45	نعم yes	سعودي Saudi	أنثى Female	41-50	Bachelors مرحلة البكالوريوس	Married متزوجة	موظف عام	Yes نعم	Neutral عادي	Fever حرارة, Joint pain الم في المفاصل, Cough كحة	I don't know لا اعلم	Not very concerned لست قلقا للغاية	Unsure غير متاكد	Neutral عادي	No لا	No لا	I am not sure لست متأكدا	Lack of awareness قلة الوعي	Often غالبا	Neutral حيادي
2024-05-01 08:11:43	نعم yes	سعودي Saudi	أنثى Female	under 18-25	Bachelors مرحلة البكالوريوس	Single عزباء	طالبه - في التدريب التعاوني	No لا	Very unfamiliar غير مألوف للغاية	Fever حرارة, Skin Rash الطفح الجلدي, Headache صداع	I don't know لا اعلم	Concerned قلقة	Unsure غير متاكد	Unlikelyغير محتمل	Unsure غير متاكد	No لا	I am not sure لست متأكدا	Other (please specify) غير ذلك (يرجى التحديد)	Always دائما	Neutral حيادي		الرجاء نشر الموضوعات الغير منتشره عن الامراض بكثره لأعطاه الناس وعي في هذه المواضيع
2024-05-01 08:14:16	نعم yes	سعودي Saudi	أنثى Female	31-40	PhD مرحلة الدكتوراه	Married متزوجة	Private sector قطاع خاص	Yes نعم	Neutral عادي	Fever حرارة	I don't know لا اعلم	Not concerned at all لست قلقا نهائيا	No لا	Neutral عادي	No لا	No لا	I am not sure لست متأكدا	Lack of awareness قلة الوعي	Occasionally أحياناً	Very unlikely من المستبعد جدا
2024-05-01 08:20:00	نعم yes	سعودي Saudi	ذكر Male	26-30	Bachelors مرحلة البكالوريوس	Married متزوجة	Engineer مهندسة	Yes نعم	Somewhat unfamiliar غير مألوف إلى حد ما	Fever حرارة, Skin Rash الطفح الجلدي	Direct contact with an infected person الاتصال المباشر بشخص مصاب	Not very concerned لست قلقا للغاية	Yes نعم	Unlikelyغير محتمل	No لا	No لا	Yes, but I am not up to date نعم، ولكنني لست مطلعاً على آخر المستجدات	Other (please specify) غير ذلك (يرجى التحديد)	Often غالبا	Neutral حيادي
2024-05-01 08:40:48	نعم yes	سعودي Saudi	أنثى Female	31-40	Bachelors مرحلة البكالوريوس	Married متزوجة	موظفه في قطاع حكومي	Yes نعم	Somewhat knowledgeable المعرفة إلى حد ما	Fever حرارة, Skin Rash الطفح الجلدي	I don't know لا اعلم	Neutral عادي	Yes نعم	Unlikelyغير محتمل	Yes نعم	No لا	Yes, but I am not up to date نعم، ولكنني لست مطلعاً على آخر المستجدات	Other (please specify) غير ذلك (يرجى التحديد)	Always دائما	Very likely من المحتمل جدا	قد تكون قاتله في الاطفال الذين اعمارهم اقل من سنه
2024-05-01 08:48:49	نعم yes	سعودي Saudi	أنثى Female	31-40	Masters مرحلة الماجستير	Divorced مطلقة	Lecturer	No لا	Somewhat unfamiliar غير مألوف إلى حد ما	Fever حرارة, Skin Rash الطفح الجلدي	Direct contact with an infected person الاتصال المباشر بشخص مصاب	Not concerned at all لست قلقا نهائيا	Unsure غير متاكد	Very unlikely من المستبعد جدا	No لا	No لا	I am not sure لست متأكدا	Concerns about vaccine safety المخاوف بشأن سلامة اللقاحات	Always دائما	Unlikely من غير المرجح
2024-05-01 09:21:28	نعم yes	سعودي Saudi	أنثى Female	under 18-25	Bachelors مرحلة البكالوريوس	Single عزباء	Student طالبة	No لا	Somewhat unfamiliar غير مألوف إلى حد ما	Skin Rash الطفح الجلدي	I don't know لا اعلم	Not concerned at all لست قلقا نهائيا	Unsure غير متاكد	Neutral عادي	No لا	No لا	I am not sure لست متأكدا	Other (please specify) غير ذلك (يرجى التحديد)	Always دائما	Neutral حيادي
2024-05-01 10:01:08	نعم yes	سعودي Saudi	أنثى Female	41-50	PhD مرحلة الدكتوراه	Married متزوجة	Student طالبة	No لا	Somewhat unfamiliar غير مألوف إلى حد ما	Fever حرارة	I don't know لا اعلم	Neutral عادي	Unsure غير متاكد	Unlikelyغير محتمل	No لا	No لا	I am not sure لست متأكدا	Other (please specify) غير ذلك (يرجى التحديد)	Always دائما	Likely محتمل	ليس لدي معلومات	نشر مقاطع فيديو قصيرة
2024-05-01 10:14:35	لا NO	سعودي Saudi	أنثى Female	under 18-25	Bachelors مرحلة البكالوريوس	Single عزباء	Student طالبة	No لا	Very unfamiliar غير مألوف للغاية
2024-05-01 11:02:53	نعم yes	غير سعودي None Saudi	أنثى Female	under 18-25	Bachelors مرحلة البكالوريوس	Single عزباء	Student طالبة	No لا	Somewhat unfamiliar غير مألوف إلى حد ما	Skin Rash الطفح الجلدي, Joint pain الم في المفاصل	Contaminated surfaces الأسطح الملوثة	Concerned قلقة	Yes نعم	Very unlikely من المستبعد جدا	No لا	No لا	I am not sure لست متأكدا	Other (please specify) غير ذلك (يرجى التحديد)	Always دائما	Likely محتمل
2024-05-01 11:07:22	نعم yes	سعودي Saudi	أنثى Female	41-50	PhD مرحلة الدكتوراه	Married متزوجة	موظفة	Yes نعم	Neutral عادي	Fever حرارة, Skin Rash الطفح الجلدي, Joint pain الم في المفاصل	Direct contact with an infected person الاتصال المباشر بشخص مصاب	Not very concerned لست قلقا للغاية	Yes نعم	Unlikelyغير محتمل	No لا	Yes نعم	No, but I plan to get vaccinated لا، ولكني أخطط للحصول على التطعيم	No access to healthcare عدم الحصول على الرعاية الصحية	Often غالبا	Very likely من المحتمل جدا		استخدام التواصل الاجتماعي لنشر الوعي و تطبيق صحتي و توكلنا
2024-05-01 12:05:42	نعم yes	سعودي Saudi	أنثى Female	under 18-25	Bachelors مرحلة البكالوريوس	Single عزباء	Student طالبة	Yes نعم	Neutral عادي	Fever حرارة, Skin Rash الطفح الجلدي, Joint pain الم في المفاصل, Headache صداع, Cough كحة	All of the above كل ما ذكر	Not concerned at all لست قلقا نهائيا	Unsure غير متاكد	Very unlikely من المستبعد جدا	Unsure غير متاكد	No لا	Yes, but I am not up to date نعم، ولكنني لست مطلعاً على آخر المستجدات	Other (please specify) غير ذلك (يرجى التحديد)	Always دائما	Very likely من المحتمل جدا	لايوجد	لايوجد
2024-05-01 12:15:04	نعم yes	سعودي Saudi	أنثى Female	under 18-25	Bachelors مرحلة البكالوريوس	Single عزباء	Student طالبة	No لا	Very unfamiliar غير مألوف للغاية	Skin Rash الطفح الجلدي	I don't know لا اعلم	Not concerned at all لست قلقا نهائيا	Yes نعم	Very unlikely من المستبعد جدا	No لا	No لا	No, and I don't plan to get vaccinated لا، ولا أخطط للحصول على التطعيم	Lack of awareness قلة الوعي	Always دائما	Neutral حيادي
2024-05-01 12:25:45	نعم yes	سعودي Saudi	أنثى Female	41-50	Bachelors مرحلة البكالوريوس	Married متزوجة	موظفة	Yes نعم	Neutral عادي	Fever حرارة, Skin Rash الطفح الجلدي	All of the above كل ما ذكر	Not concerned at all لست قلقا نهائيا	No لا	Unlikelyغير محتمل	No لا	No لا	No, and I don't plan to get vaccinated لا، ولا أخطط للحصول على التطعيم	Other (please specify) غير ذلك (يرجى التحديد)	Always دائما	Unlikely من غير المرجح	اصبت بها في عمر 6 سنوات، واعتقد ان لدي مناعة الان	لا
2024-09-08 03:58:57	نعم yes	سعودي Saudi	أنثى Female	41-50	PhD مرحلة الدكتوراه	Single عزباء	Student طالبة	No لا	Somewhat unfamiliar غير مألوف إلى حد ما	Fever حرارة	I don't know لا اعلم	Not very concerned لست قلقا للغاية	Unsure غير متاكد	Unlikelyغير محتمل	No لا	No لا	I am not sure لست متأكدا	Other (please specify) غير ذلك (يرجى التحديد)	Often غالبا	Likely محتمل
2024-09-15 13:40:48	نعم yes	سعودي Saudi	أنثى Female	41-50	Masters مرحلة الماجستير	Married متزوجة	Teacher معلمة	Yes نعم	Somewhat knowledgeable المعرفة إلى حد ما	Fever حرارة, Skin Rash الطفح الجلدي, Joint pain الم في المفاصل	All of the above كل ما ذكر	Not concerned at all لست قلقا نهائيا	Yes نعم	Unlikelyغير محتمل	Yes نعم	No لا	Yes, but I am not up to date نعم، ولكنني لست مطلعاً على آخر المستجدات	Other (please specify) غير ذلك (يرجى التحديد)	Often غالبا	Neutral حيادي
2024-10-03 10:17:29	نعم yes	سعودي Saudi	أنثى Female	under 18-25	Bachelors مرحلة البكالوريوس	Single عزباء	Student طالبة	No لا	Very unfamiliar غير مألوف للغاية	Skin Rash الطفح الجلدي	I don't know لا اعلم	Not very concerned لست قلقا للغاية	Unsure غير متاكد	Neutral عادي	No لا	No لا	I am not sure لست متأكدا	Lack of awareness قلة الوعي	Always دائما	Very unlikely من المستبعد جدا
2024-10-08 23:22:00	نعم yes	سعودي Saudi	أنثى Female	under 18-25	Bachelors مرحلة البكالوريوس	Single عزباء	Student طالبة	No لا	Very unfamiliar غير مألوف للغاية	Headache صداع	I don't know لا اعلم	Concerned قلقة	Unsure غير متاكد	Likely المحتمل	No لا	No لا	I am not sure لست متأكدا	Other (please specify) غير ذلك (يرجى التحديد)	Always دائما	Very likely من المحتمل جدا
2024-10-08 23:23:28	نعم yes	سعودي Saudi	أنثى Female	under 18-25	Bachelors مرحلة البكالوريوس	Single عزباء	Student طالبة	No لا	Very unfamiliar غير مألوف للغاية	Fever حرارة	I don't know لا اعلم	Concerned قلقة	Unsure غير متاكد	Likely المحتمل	No لا	No لا	I am not sure لست متأكدا	Other (please specify) غير ذلك (يرجى التحديد)	Always دائما	Very likely من المحتمل جدا
